# Supplementary material for: Chlorido(dimethyl sulfoxide-κO)triphenyl­tin(IV)
Source: Acta Crystallogr Sect E Struct Rep Online. 2009 Nov 18;65(Pt 12):m1602–3. doi: 10.1107/S1600536809048090 (PMC2971969; doi:10.1107/S1600536809048090)
Supplement: Supplementary file 1 [file e-65-m1602-sup1.cif]

##############################################################################
###                                                                        ###
###        Electronic paper (Acta Crystallographica Section E)             ###
###                                                                        ###
##############################################################################
#                                                                            #
# This CIF contains the data in a paper accepted for publication in Acta     #
# Crystallographica Section E. It conforms to the requirements of Notes      #
# for Authors for Section E, and has been peer reviewed under the auspices   #
# of the IUCr Commission on Journals.                                        #
#                                                                            #
# Full details of the Crystallographic Information File format               #
# are given in the paper "The Crystallographic Information File (CIF):       #
# a New Standard Archive File for Crystallography" by S. R. Hall, F. H.      #
# Allen and I. D. Brown [Acta Cryst. (1991), A47, 655-685].                  #
#                                                                            #
# The current version of the core CIF dictionary is obtainable from          #
# ftp://ftp.iucr.org/pub/cif_core.dic. The current version number is 2.4.    #
#                                                                            #
# Software is freely available for graphical display of the structure(s) in  #
# this CIF.  For information consult the CIF home page http://www.iucr.org/  #
# cif/home.html                                                              #
#                                                                            #
# This file may be used for bona fide research purposes within the           #
# scientific community so long as proper attribution is given to the journal # 
# article from which it was obtained.                                        #
#                                                                            #
##############################################################################
                                             
data_I
_audit_creation_method     SHELXL-97
_chemical_name_systematic
;
Chlorido(dimethyl sulfoxide-\kO)triphenyltin(IV)
;
_chemical_name_common     ?
_chemical_formula_moiety     'C20 H21 Cl O S Sn'
_chemical_formula_sum     'C20 H21 Cl O S Sn'
_chemical_formula_iupac     '[Sn (C6 H5)3 Cl (C2 H6 O S)]'
_chemical_formula_weight     463.57
_chemical_melting_point     ?
_symmetry_cell_setting     'Orthorhombic'
_symmetry_space_group_name_H-M     'P 21 21 21'
_symmetry_space_group_name_Hall     'P 2ac 2ab'
loop_
    _symmetry_equiv_pos_as_xyz
    'x, y, z'
    '-x+1/2, -y, z+1/2'
    'x+1/2, -y+1/2, -z'
    '-x, y+1/2, -z+1/2'
_cell_length_a     10.417(5)
_cell_length_b     13.235(5)
_cell_length_c     14.302(5)
_cell_angle_alpha     90.000
_cell_angle_beta     90.000
_cell_angle_gamma     90.000
_cell_volume     1971.8(14)
_cell_formula_units_Z     4
_cell_measurement_reflns_used     6343
_cell_measurement_theta_min     2.42
_cell_measurement_theta_max     28.26
_cell_measurement_temperature     293(2)
_exptl_crystal_description     prism
_exptl_crystal_colour     colorless
_exptl_crystal_size_max     0.26
_exptl_crystal_size_mid     0.24
_exptl_crystal_size_min     0.22
_exptl_crystal_density_diffrn     1.562
_exptl_crystal_density_meas     ?
_exptl_crystal_density_method     'not measured'
_exptl_crystal_F_000     928
_exptl_absorpt_coefficient_mu     1.541
_exptl_absorpt_correction_type     'multi-scan'
_exptl_absorpt_process_details     '(<i>SADABS</i>; Sheldrick, 2004)'
_exptl_absorpt_correction_T_min     0.677
_exptl_absorpt_correction_T_max     0.712
_exptl_special_details
;
;
_diffrn_ambient_temperature     293(2)
_diffrn_radiation_type     MoK\a
_diffrn_radiation_wavelength     0.71069
_diffrn_radiation_source     'fine-focus sealed tube'
_diffrn_radiation_monochromator     graphite
_diffrn_measurement_device_type     'Bruker SMART CCD'
_diffrn_measurement_method     '\f and \w'
_diffrn_detector_area_resol_mean     ?
_diffrn_reflns_number     11203
_diffrn_reflns_av_R_equivalents     0.0476
_diffrn_reflns_av_sigmaI/netI     0.0489
_diffrn_reflns_theta_min     2.10
_diffrn_reflns_theta_max     26.50
_diffrn_reflns_theta_full     26.50
_diffrn_measured_fraction_theta_max     0.997
_diffrn_measured_fraction_theta_full     0.997
_diffrn_reflns_limit_h_min     -13
_diffrn_reflns_limit_h_max     12
_diffrn_reflns_limit_k_min     -16
_diffrn_reflns_limit_k_max     15
_diffrn_reflns_limit_l_min     -15
_diffrn_reflns_limit_l_max     17
_diffrn_standards_number     ?
_diffrn_standards_interval_count     ?
_diffrn_standards_interval_time     ?
_diffrn_standards_decay_%     ?
_refine_special_details
;
Refinement of <i>F</i>^2^ against ALL reflections. The weighted <i>R</i>-factor
<i>wR</i> and goodness of fit <i>S</i> are based on <i>F</i>^2^, conventional
<i>R</i>-factors <i>R</i> are based on <i>F</i>, with <i>F</i> set to zero for
negative <i>F</i>^2^. The threshold expression of <i>F</i>^2^ >
\s(<i>F</i>^2^) is used only for calculating <i>R</i>-factors(gt) <i>etc</i>.
and is not relevant to the choice of reflections for refinement.
<i>R</i>-factors based on <i>F</i>^2^ are statistically about twice as large
as those based on <i>F</i>, and <i>R</i>- factors based on ALL data will be
even larger.
;
_reflns_number_total     4052
_reflns_number_gt     3877
_reflns_threshold_expression     I>2\s(I)
_refine_ls_structure_factor_coef     Fsqd
_refine_ls_matrix_type     full
_refine_ls_R_factor_all     0.0346
_refine_ls_R_factor_gt     0.0310
_refine_ls_wR_factor_gt     0.0711
_refine_ls_wR_factor_ref     0.0852
_refine_ls_goodness_of_fit_ref     1.151
_refine_ls_restrained_S_all     1.151
_refine_ls_number_reflns     4052
_refine_ls_number_parameters     217
_refine_ls_number_restraints     0
_refine_ls_hydrogen_treatment     constr
_refine_ls_weighting_scheme     calc
_refine_ls_weighting_details
         'calc w=1/[\s^2^(Fo^2^)+(0.0344P)^2^+2.3774P] where P=(Fo^2^+2Fc^2^)/3'
_atom_sites_solution_hydrogens     geom
_atom_sites_solution_primary     direct
_atom_sites_solution_secondary     difmap
_refine_ls_shift/su_max     0.000
_refine_ls_shift/su_mean     0.000
_refine_diff_density_max     1.182
_refine_diff_density_min     -0.859
_refine_ls_extinction_method     none
_refine_ls_extinction_coef     ?
_refine_ls_abs_structure_details     'Flack (1983), 1732 Friedel pairs'
_refine_ls_abs_structure_Flack     -0.07(3)
loop_
    _atom_type_symbol
    _atom_type_description
    _atom_type_scat_dispersion_real
    _atom_type_scat_dispersion_imag
    _atom_type_scat_source
    'C' 'C' 0.0033 0.0016
                         'International Tables Vol C Tables 4.2.6.8 and 6.1.1.4'
    'H' 'H' 0.0000 0.0000
                         'International Tables Vol C Tables 4.2.6.8 and 6.1.1.4'
    'O' 'O' 0.0106 0.0060
                         'International Tables Vol C Tables 4.2.6.8 and 6.1.1.4'
    'S' 'S' 0.1246 0.1234
                         'International Tables Vol C Tables 4.2.6.8 and 6.1.1.4'
    'Cl' 'Cl' 0.1484 0.1585
                         'International Tables Vol C Tables 4.2.6.8 and 6.1.1.4'
    'Sn' 'Sn' -0.6537 1.4246
                         'International Tables Vol C Tables 4.2.6.8 and 6.1.1.4'
_computing_data_collection     'SMART (Bruker, 2001)'
_computing_cell_refinement     'SAINT (Bruker, 2001)'
_computing_data_reduction     'SAINT (Bruker, 2001)'
_computing_structure_solution     'SHELXS97 (Sheldrick, 2008)'
_computing_structure_refinement     'SHELXL97 (Sheldrick, 2008)'
_computing_molecular_graphics     'SHELXTL (Sheldrick, 2008)'
_computing_publication_material     'SHELXTL (Sheldrick, 2008)'
loop_
    _atom_site_type_symbol
    _atom_site_label
    _atom_site_fract_x
    _atom_site_fract_y
    _atom_site_fract_z
    _atom_site_U_iso_or_equiv
    _atom_site_adp_type
    _atom_site_calc_flag
    _atom_site_refinement_flags
    _atom_site_occupancy
    _atom_site_disorder_assembly
    _atom_site_disorder_group
    Sn Sn1 0.65650(3) 0.90124(2) 0.76810(2) 0.01581(9) Uani d . 1 . .
    Cl Cl1 0.70946(11) 1.06792(8) 0.69548(9) 0.0215(2) Uani d . 1 . .
    S S1 0.60492(11) 0.71709(9) 0.93706(8) 0.0203(2) Uani d . 1 . .
    O O1 0.6043(3) 0.7472(2) 0.8339(2) 0.0212(7) Uani d . 1 . .
    C C17 0.5280(5) 1.0132(4) 1.0442(4) 0.0253(11) Uani d . 1 . .
    H H17 0.5586 1.0112 1.1053 0.030 Uiso calc R 1 . .
    C C14 0.4365(4) 1.0183(4) 0.8606(4) 0.0227(10) Uani d . 1 . .
    H H14 0.4060 1.0203 0.7995 0.027 Uiso calc R 1 . .
    C C3 1.0216(5) 0.7334(4) 0.7804(3) 0.0295(12) Uani d . 1 . .
    H H3 1.0461 0.6662 0.7735 0.035 Uiso calc R 1 . .
    C C2 0.8928(5) 0.7602(4) 0.7732(4) 0.0246(10) Uani d . 1 . .
    H H2 0.8319 0.7104 0.7614 0.030 Uiso calc R 1 . .
    C C9 0.3759(5) 0.7531(4) 0.5849(4) 0.0287(12) Uani d . 1 . .
    H H9 0.3023 0.7144 0.5939 0.034 Uiso calc R 1 . .
    C C18 0.5971(5) 0.9694(3) 0.9717(3) 0.0211(10) Uani d . 1 . .
    H H18 0.6751 0.9384 0.9851 0.025 Uiso calc R 1 . .
    C C13 0.5538(4) 0.9702(3) 0.8800(3) 0.0179(9) Uani d . 1 . .
    C C12 0.5932(5) 0.8685(4) 0.5590(3) 0.0198(10) Uani d . 1 . .
    H H12 0.6661 0.9078 0.5497 0.024 Uiso calc R 1 . .
    C C8 0.4438(4) 0.7872(4) 0.6612(4) 0.0227(10) Uani d . 1 . .
    H H8 0.4163 0.7705 0.7211 0.027 Uiso calc R 1 . .
    C C7 0.5534(4) 0.8467(3) 0.6496(3) 0.0185(10) Uani d . 1 . .
    C C19 0.6133(5) 0.5836(4) 0.9315(4) 0.0279(11) Uani d . 1 . .
    H H19A 0.6975 0.5636 0.9114 0.042 Uiso calc R 1 . .
    H H19B 0.5506 0.5590 0.8878 0.042 Uiso calc R 1 . .
    H H19C 0.5963 0.5557 0.9922 0.042 Uiso calc R 1 . .
    C C10 0.4154(5) 0.7756(4) 0.4954(4) 0.0256(11) Uani d . 1 . .
    H H10 0.3687 0.7527 0.4443 0.031 Uiso calc R 1 . .
    C C20 0.4428(5) 0.7303(4) 0.9743(4) 0.0265(11) Uani d . 1 . .
    H H20A 0.4226 0.8007 0.9809 0.040 Uiso calc R 1 . .
    H H20B 0.4316 0.6969 1.0333 0.040 Uiso calc R 1 . .
    H H20C 0.3868 0.7004 0.9287 0.040 Uiso calc R 1 . .
    C C11 0.5260(5) 0.8328(4) 0.4823(4) 0.0249(11) Uani d . 1 . .
    H H11 0.5547 0.8470 0.4221 0.030 Uiso calc R 1 . .
    C C4 1.1127(5) 0.8061(4) 0.7976(4) 0.0310(12) Uani d . 1 . .
    H H4 1.1988 0.7883 0.8023 0.037 Uiso calc R 1 . .
    C C6 0.9465(4) 0.9331(4) 0.8018(4) 0.0233(10) Uani d . 1 . .
    H H6 0.9223 1.0002 0.8101 0.028 Uiso calc R 1 . .
    C C1 0.8536(4) 0.8603(3) 0.7833(3) 0.0187(9) Uani d . 1 . .
    C C16 0.4115(5) 1.0605(4) 1.0232(4) 0.0262(11) Uani d . 1 . .
    H H16 0.3640 1.0906 1.0706 0.031 Uiso calc R 1 . .
    C C5 1.0761(5) 0.9062(5) 0.8081(4) 0.0313(12) Uani d . 1 . .
    H H5 1.1378 0.9556 0.8192 0.038 Uiso calc R 1 . .
    C C15 0.3661(5) 1.0628(4) 0.9314(4) 0.0293(12) Uani d . 1 . .
    H H15 0.2884 1.0942 0.9179 0.035 Uiso calc R 1 . .
loop_
    _atom_site_aniso_label
    _atom_site_aniso_U_11
    _atom_site_aniso_U_22
    _atom_site_aniso_U_33
    _atom_site_aniso_U_12
    _atom_site_aniso_U_13
    _atom_site_aniso_U_23
    Sn1 0.01343(14) 0.01702(14) 0.01697(15) 0.00044(12) 0.00008(12) 0.00061(12)
    Cl1 0.0183(5) 0.0193(5) 0.0268(6) -0.0005(4) -0.0006(5) 0.0046(4)
    S1 0.0192(5) 0.0212(6) 0.0205(6) -0.0035(5) -0.0025(5) 0.0022(5)
    O1 0.0262(16) 0.0221(17) 0.0152(16) 0.0020(14) 0.0026(14) 0.0018(13)
    C17 0.033(3) 0.023(2) 0.020(3) -0.004(2) 0.003(2) -0.001(2)
    C14 0.018(2) 0.025(2) 0.025(3) 0.002(2) 0.000(2) -0.001(2)
    C3 0.030(3) 0.039(3) 0.020(3) 0.020(2) 0.000(2) -0.007(2)
    C2 0.022(2) 0.028(2) 0.025(2) 0.0069(19) -0.004(2) -0.002(2)
    C9 0.020(3) 0.026(3) 0.040(3) -0.002(2) -0.006(2) -0.006(2)
    C18 0.021(2) 0.014(2) 0.029(3) -0.0012(19) 0.000(2) -0.001(2)
    C13 0.018(2) 0.019(2) 0.017(2) -0.0021(19) 0.0027(19) -0.0019(18)
    C12 0.021(2) 0.023(2) 0.015(2) -0.0004(19) 0.0012(19) -0.0036(18)
    C8 0.017(2) 0.025(2) 0.026(3) -0.002(2) 0.001(2) 0.000(2)
    C7 0.016(2) 0.018(2) 0.022(2) 0.0074(18) -0.0002(19) 0.0010(19)
    C19 0.035(3) 0.020(3) 0.028(3) 0.004(2) -0.004(2) 0.006(2)
    C10 0.029(3) 0.025(3) 0.024(3) 0.005(2) -0.009(2) -0.008(2)
    C20 0.027(3) 0.036(3) 0.017(2) -0.007(2) 0.002(2) 0.002(2)
    C11 0.033(3) 0.022(2) 0.020(2) 0.006(2) 0.003(2) 0.0051(19)
    C4 0.021(2) 0.052(3) 0.020(2) 0.012(2) 0.001(2) 0.004(2)
    C6 0.017(2) 0.029(3) 0.024(2) 0.0002(19) -0.001(2) 0.003(2)
    C1 0.015(2) 0.025(2) 0.016(2) 0.0042(18) -0.001(2) 0.0016(17)
    C16 0.024(3) 0.029(3) 0.025(3) -0.005(2) 0.005(2) -0.011(2)
    C5 0.018(2) 0.046(3) 0.029(3) -0.001(2) 0.003(2) 0.010(3)
    C15 0.017(3) 0.033(3) 0.038(3) 0.002(2) 0.003(2) -0.005(2)
_geom_special_details
;
All e.s.d.'s (except the e.s.d. in the dihedral angle between two l.s. planes)
are estimated using the full covariance matrix. The cell e.s.d.'s are taken
into account individually in the estimation of e.s.d.'s in distances, angles
and torsion angles; correlations between e.s.d.'s in cell parameters are only
used when they are defined by crystal symmetry. An approximate (isotropic)
treatment of cell e.s.d.'s is used for estimating e.s.d.'s involving l.s.
planes.
;
loop_
    _geom_bond_atom_site_label_1
    _geom_bond_atom_site_label_2
    _geom_bond_site_symmetry_2
    _geom_bond_distance
    _geom_bond_publ_flag
    Sn1 Cl1 . 2.4999(14) y
    Sn1 O1 . 2.311(3) y
    Sn1 C1 . 2.134(5) y
    Sn1 C7 . 2.132(5) y
    Sn1 C13 . 2.131(5) y
    S1 O1 . 1.529(3) ?
    S1 C19 . 1.771(5) ?
    S1 C20 . 1.779(5) ?
    C17 C18 . 1.389(7) ?
    C17 C16 . 1.399(8) ?
    C17 H17 . 0.9300 ?
    C14 C15 . 1.382(7) ?
    C14 C13 . 1.405(7) ?
    C14 H14 . 0.9300 ?
    C3 C4 . 1.374(8) ?
    C3 C2 . 1.391(7) ?
    C3 H3 . 0.9300 ?
    C2 C1 . 1.394(6) ?
    C2 H2 . 0.9300 ?
    C9 C10 . 1.377(8) ?
    C9 C8 . 1.376(7) ?
    C9 H9 . 0.9300 ?
    C18 C13 . 1.387(7) ?
    C18 H18 . 0.9300 ?
    C12 C11 . 1.384(7) ?
    C12 C7 . 1.391(7) ?
    C12 H12 . 0.9300 ?
    C8 C7 . 1.397(7) ?
    C8 H8 . 0.9300 ?
    C19 H19A . 0.9600 ?
    C19 H19B . 0.9600 ?
    C19 H19C . 0.9600 ?
    C10 C11 . 1.391(7) ?
    C10 H10 . 0.9300 ?
    C20 H20A . 0.9600 ?
    C20 H20B . 0.9600 ?
    C20 H20C . 0.9600 ?
    C11 H11 . 0.9300 ?
    C4 C5 . 1.387(8) ?
    C4 H4 . 0.9300 ?
    C6 C1 . 1.392(7) ?
    C6 C5 . 1.398(7) ?
    C6 H6 . 0.9300 ?
    C16 C15 . 1.395(8) ?
    C16 H16 . 0.9300 ?
    C5 H5 . 0.9300 ?
    C15 H15 . 0.9300 ?
loop_
    _geom_angle_atom_site_label_1
    _geom_angle_atom_site_label_2
    _geom_angle_atom_site_label_3
    _geom_angle_site_symmetry_1
    _geom_angle_site_symmetry_3
    _geom_angle
    _geom_angle_publ_flag
    C13 Sn1 C7 . . 119.29(18) ?
    C13 Sn1 C1 . . 121.03(17) ?
    C7 Sn1 C1 . . 118.63(17) ?
    C13 Sn1 O1 . . 87.39(15) ?
    C7 Sn1 O1 . . 84.62(15) ?
    C1 Sn1 O1 . . 87.74(15) ?
    C13 Sn1 Cl1 . . 92.56(13) ?
    C7 Sn1 Cl1 . . 94.58(13) ?
    C1 Sn1 Cl1 . . 93.10(12) ?
    O1 Sn1 Cl1 . . 179.04(9) ?
    O1 S1 C19 . . 102.5(2) ?
    O1 S1 C20 . . 105.1(2) ?
    C19 S1 C20 . . 99.1(3) ?
    S1 O1 Sn1 . . 128.46(19) ?
    C18 C17 C16 . . 118.4(5) ?
    C18 C17 H17 . . 120.8 ?
    C16 C17 H17 . . 120.8 ?
    C15 C14 C13 . . 120.7(5) ?
    C15 C14 H14 . . 119.7 ?
    C13 C14 H14 . . 119.7 ?
    C4 C3 C2 . . 120.1(5) ?
    C4 C3 H3 . . 120.0 ?
    C2 C3 H3 . . 120.0 ?
    C3 C2 C1 . . 121.2(5) ?
    C3 C2 H2 . . 119.4 ?
    C1 C2 H2 . . 119.4 ?
    C10 C9 C8 . . 120.8(5) ?
    C10 C9 H9 . . 119.6 ?
    C8 C9 H9 . . 119.6 ?
    C13 C18 C17 . . 122.3(5) ?
    C13 C18 H18 . . 118.8 ?
    C17 C18 H18 . . 118.8 ?
    C18 C13 C14 . . 118.2(4) ?
    C18 C13 Sn1 . . 122.9(3) ?
    C14 C13 Sn1 . . 118.9(3) ?
    C11 C12 C7 . . 121.1(5) ?
    C11 C12 H12 . . 119.4 ?
    C7 C12 H12 . . 119.4 ?
    C9 C8 C7 . . 120.7(5) ?
    C9 C8 H8 . . 119.6 ?
    C7 C8 H8 . . 119.6 ?
    C12 C7 C8 . . 118.1(4) ?
    C12 C7 Sn1 . . 121.4(3) ?
    C8 C7 Sn1 . . 120.6(4) ?
    S1 C19 H19A . . 109.5 ?
    S1 C19 H19B . . 109.5 ?
    H19A C19 H19B . . 109.5 ?
    S1 C19 H19C . . 109.5 ?
    H19A C19 H19C . . 109.5 ?
    H19B C19 H19C . . 109.5 ?
    C9 C10 C11 . . 119.4(5) ?
    C9 C10 H10 . . 120.3 ?
    C11 C10 H10 . . 120.3 ?
    S1 C20 H20A . . 109.5 ?
    S1 C20 H20B . . 109.5 ?
    H20A C20 H20B . . 109.5 ?
    S1 C20 H20C . . 109.5 ?
    H20A C20 H20C . . 109.5 ?
    H20B C20 H20C . . 109.5 ?
    C12 C11 C10 . . 119.8(5) ?
    C12 C11 H11 . . 120.1 ?
    C10 C11 H11 . . 120.1 ?
    C3 C4 C5 . . 119.9(5) ?
    C3 C4 H4 . . 120.1 ?
    C5 C4 H4 . . 120.1 ?
    C1 C6 C5 . . 120.5(5) ?
    C1 C6 H6 . . 119.8 ?
    C5 C6 H6 . . 119.8 ?
    C6 C1 C2 . . 118.3(4) ?
    C6 C1 Sn1 . . 120.8(3) ?
    C2 C1 Sn1 . . 120.9(3) ?
    C15 C16 C17 . . 120.4(5) ?
    C15 C16 H16 . . 119.8 ?
    C17 C16 H16 . . 119.8 ?
    C4 C5 C6 . . 120.1(5) ?
    C4 C5 H5 . . 119.9 ?
    C6 C5 H5 . . 119.9 ?
    C14 C15 C16 . . 120.0(5) ?
    C14 C15 H15 . . 120.0 ?
    C16 C15 H15 . . 120.0 ?
loop_
    _geom_torsion_atom_site_label_1
    _geom_torsion_atom_site_label_2
    _geom_torsion_atom_site_label_3
    _geom_torsion_atom_site_label_4
    _geom_torsion_site_symmetry_1
    _geom_torsion_site_symmetry_2
    _geom_torsion_site_symmetry_3
    _geom_torsion_site_symmetry_4
    _geom_torsion
    _geom_torsion_publ_flag
    C19 S1 O1 Sn1 . . . . -159.5(3) ?
    C20 S1 O1 Sn1 . . . . 97.4(3) ?
    C13 Sn1 O1 S1 . . . . -41.8(3) ?
    C7 Sn1 O1 S1 . . . . -161.5(3) ?
    C1 Sn1 O1 S1 . . . . 79.4(3) ?
    C4 C3 C2 C1 . . . . -0.1(8) ?
    C16 C17 C18 C13 . . . . -0.6(7) ?
    C17 C18 C13 C14 . . . . 0.7(7) ?
    C17 C18 C13 Sn1 . . . . -178.9(4) ?
    C15 C14 C13 C18 . . . . -0.5(7) ?
    C15 C14 C13 Sn1 . . . . 179.1(4) ?
    C7 Sn1 C13 C18 . . . . 152.0(4) ?
    C1 Sn1 C13 C18 . . . . -16.1(5) ?
    O1 Sn1 C13 C18 . . . . 69.7(4) ?
    Cl1 Sn1 C13 C18 . . . . -111.3(4) ?
    C7 Sn1 C13 C14 . . . . -27.5(4) ?
    C1 Sn1 C13 C14 . . . . 164.3(3) ?
    O1 Sn1 C13 C14 . . . . -109.9(4) ?
    Cl1 Sn1 C13 C14 . . . . 69.2(4) ?
    C10 C9 C8 C7 . . . . 0.9(8) ?
    C11 C12 C7 C8 . . . . 0.2(7) ?
    C11 C12 C7 Sn1 . . . . 179.9(4) ?
    C9 C8 C7 C12 . . . . -1.3(7) ?
    C9 C8 C7 Sn1 . . . . 179.0(4) ?
    C13 Sn1 C7 C12 . . . . 132.8(4) ?
    C1 Sn1 C7 C12 . . . . -58.8(4) ?
    O1 Sn1 C7 C12 . . . . -143.3(4) ?
    Cl1 Sn1 C7 C12 . . . . 37.2(4) ?
    C13 Sn1 C7 C8 . . . . -47.5(4) ?
    C1 Sn1 C7 C8 . . . . 120.9(4) ?
    O1 Sn1 C7 C8 . . . . 36.4(4) ?
    Cl1 Sn1 C7 C8 . . . . -143.1(4) ?
    C8 C9 C10 C11 . . . . 0.5(8) ?
    C7 C12 C11 C10 . . . . 1.2(7) ?
    C9 C10 C11 C12 . . . . -1.5(7) ?
    C2 C3 C4 C5 . . . . 0.2(8) ?
    C5 C6 C1 C2 . . . . 1.4(7) ?
    C5 C6 C1 Sn1 . . . . -177.5(4) ?
    C3 C2 C1 C6 . . . . -0.7(8) ?
    C3 C2 C1 Sn1 . . . . 178.2(4) ?
    C13 Sn1 C1 C6 . . . . -61.1(4) ?
    C7 Sn1 C1 C6 . . . . 130.6(4) ?
    O1 Sn1 C1 C6 . . . . -146.7(4) ?
    Cl1 Sn1 C1 C6 . . . . 33.7(4) ?
    C13 Sn1 C1 C2 . . . . 120.0(4) ?
    C7 Sn1 C1 C2 . . . . -48.2(4) ?
    O1 Sn1 C1 C2 . . . . 34.4(4) ?
    Cl1 Sn1 C1 C2 . . . . -145.1(4) ?
    C18 C17 C16 C15 . . . . 0.3(8) ?
    C3 C4 C5 C6 . . . . 0.5(8) ?
    C1 C6 C5 C4 . . . . -1.3(8) ?
    C13 C14 C15 C16 . . . . 0.2(8) ?
    C17 C16 C15 C14 . . . . -0.2(8) ?
loop_
    _geom_hbond_atom_site_label_D
    _geom_hbond_atom_site_label_H
    _geom_hbond_atom_site_label_A
    _geom_hbond_site_symmetry_A
    _geom_hbond_distance_DH
    _geom_hbond_distance_HA
    _geom_hbond_distance_DA
    _geom_hbond_angle_DHA
    _geom_hbond_publ_flag
    C20 H20C Cl1 4_646 0.96 2.69 3.610(6) 161 y
    C20 H20A Cg3 1_555 0.96 2.94 3.813(6) 151 y
    C20 H20B Cg1 3_467 0.96 2.61 3.490(6) 153 y
data_global
_journal_date_recd_electronic     2009-09-25
_journal_date_accepted     2009-11-12
_journal_name_full     'Acta Crystallographica, Section E'
_journal_year     2009
_journal_volume     65
_journal_issue     12
_journal_page_first     m1602
_journal_page_last     m1603
_journal_paper_category     QM
_journal_coeditor_code     IS2466
_publ_contact_author_name     ' Dr Mohammad Idrees'
_publ_contact_author_address
;
Aligarh Muslim University Aligarh India
;
_publ_contact_author_email     'skumarchem01@gmail.com'
_publ_contact_author_fax     '+91 571 2721152'
_publ_contact_author_phone     '+91 571 2700042'
_publ_section_title
;
Chlorido(dimethyl sulfoxide-\k<i>O</i>)triphenyltin(IV)
;
loop_
    _publ_author_name
    _publ_author_address
    'Kumar, Sarvendra'
;
Indian Institute of Technology, Kanpur, India
;
    'Shadab, Shah Mohammad'
;
Department of Chemical Engineering
Aligarh Muslim University, Aligarh
India
;
    'Idrees, Mohammad'
;
Department of Chemical Engineering
Aligarh Muslim University, Aligarh
India
;
