# Supplementary material for: Chlorido(dimethyl sulfoxide-κO)triphenyl­tin(IV)
Source: Acta Crystallogr Sect E Struct Rep Online. 2009 Nov 18;65(Pt 12):m1602–3. doi: 10.1107/S1600536809048090 (PMC2971969; doi:10.1107/S1600536809048090)
Supplement: Supplementary file 2 [file e-65-m1602-Isup2.hkl]

# 
# h,k,l, Fc-squared, Fo-squared, sigma(Fo-squared) and status flag 
# 
data_I
_shelx_title ' 16augam in P 21 21 21' 
_shelx_refln_list_code          4 
_shelx_F_calc_maximum      225.41 
_exptl_crystal_F_000       928.00 
_reflns_d_resolution_high  0.7964 
 
loop_ 
 _symmetry_equiv_pos_as_xyz 
 'x, y, z' 
 '-x+1/2, -y, z+1/2' 
 'x+1/2, -y+1/2, -z' 
 '-x, y+1/2, -z+1/2' 
 
_cell_length_a    10.4170 
_cell_length_b    13.2350 
_cell_length_c    14.3020 
_cell_angle_alpha  90.000 
_cell_angle_beta   90.000 
_cell_angle_gamma  90.000 
 
_shelx_F_squared_multiplier     1.000 
 
loop_ 
 _refln_index_h 
 _refln_index_k 
 _refln_index_l 
 _refln_F_squared_calc 
 _refln_F_squared_meas 
 _refln_F_squared_sigma 
 _refln_observed_status 
   2   0   0    10165.90    11210.53    404.39 o 
   4   0   0    50810.20    58387.54   1382.04 o 
   6   0   0      471.05      362.59     35.65 o 
   8   0   0      100.01       89.59     23.12 o 
  10   0   0     1707.94     1622.80    123.72 o 
  12   0   0      349.28      376.64     74.88 o 
   1   1   0    27213.48    30697.21    722.73 o 
   2   1   0    22808.90    24498.86    997.33 o 
   3   1   0      175.11      172.65     13.21 o 
   4   1   0      113.42      112.37     13.14 o 
   5   1   0     4820.69     4650.15    102.77 o 
   6   1   0     4290.50     4521.40    105.57 o 
   7   1   0     8795.14     9221.02    190.28 o 
   8   1   0     1637.52     1603.03     66.96 o 
   9   1   0     1479.87     1304.16     62.35 o 
  10   1   0       93.68       70.84     19.51 o 
  11   1   0     1821.48     1706.03     80.95 o 
  12   1   0       43.24       -9.08     15.06 o 
  13   1   0        6.23        4.58     25.22 o 
   0   2   0        3.13        8.72      5.18 o 
   1   2   0     2042.31     2044.15     60.36 o 
   2   2   0     5686.31     6020.40    222.46 o 
   3   2   0     3935.79     3867.78     92.96 o 
   4   2   0     1358.20     1447.94     84.44 o 
   5   2   0     1345.83     1383.95     50.88 o 
   6   2   0     3541.29     3672.26    103.44 o 
   7   2   0    10021.32    10184.93    236.13 o 
   8   2   0     1459.17     1319.37     60.89 o 
   9   2   0     9973.80    10597.00    257.59 o 
  10   2   0     1692.12     1488.96     71.02 o 
  11   2   0       34.95       41.10     17.33 o 
  12   2   0       91.07      107.94     24.21 o 
   1   3   0      326.52      292.57     26.16 o 
   2   3   0    43167.87    24496.80  15580.51 o 
   3   3   0        2.36        4.89      7.83 o 
   4   3   0     1021.39      850.32     35.73 o 
   5   3   0     1617.44     1606.98     56.15 o 
   6   3   0     4759.91     4789.21    241.26 o 
   7   3   0     1548.02     1486.32     60.60 o 
   8   3   0    12616.90    13169.50    300.23 o 
   9   3   0      809.31      813.59     49.79 o 
  10   3   0     3326.94     3104.68    111.61 o 
  11   3   0     1570.13     1385.10     72.38 o 
  12   3   0     3622.66     3615.57    133.50 o 
   0   4   0       17.00       38.24     12.08 o 
   1   4   0      349.08      331.26     15.75 o 
   2   4   0    13696.30    14555.13    293.01 o 
   3   4   0     9997.40    10391.45    219.35 o 
   4   4   0     1423.58     1411.81     49.56 o 
   5   4   0     1113.45     1095.31     49.33 o 
   6   4   0    15521.94    15974.19    341.66 o 
   7   4   0     8355.84     8840.01    212.70 o 
   8   4   0      114.15       70.49     21.60 o 
   9   4   0     1335.96     1201.40     86.10 o 
  10   4   0     5417.53     5367.12    161.65 o 
  11   4   0      124.37       62.76     19.46 o 
  12   4   0     1538.56     1474.33     77.91 o 
   1   5   0    28358.54    28915.01    520.62 o 
   2   5   0      478.01      498.58     24.90 o 
   3   5   0     1034.11      906.33     36.73 o 
   4   5   0      114.48       69.07      9.77 o 
   5   5   0    16130.13    17504.27    412.92 o 
   6   5   0     3655.30     3521.31    130.45 o 
   7   5   0     1125.90     1106.51     52.19 o 
   8   5   0       36.99       43.70     13.97 o 
   9   5   0      552.47      614.08     75.81 o 
  10   5   0       94.01       99.51     48.78 o 
  11   5   0     2933.55     2756.74    109.35 o 
  12   5   0       63.45       24.45     39.71 o 
   0   6   0    47328.94    51795.26   1692.08 o 
   1   6   0     8526.16     8727.65    172.65 o 
   2   6   0     5717.48     5526.07    153.81 o 
   3   6   0    10211.61    10090.43    219.05 o 
   4   6   0    12863.42    13293.00    247.86 o 
   5   6   0      120.93      102.31     17.00 o 
   6   6   0     2832.67     2951.25    111.41 o 
   7   6   0      489.63      513.47     44.57 o 
   8   6   0       29.91       24.60     12.56 o 
   9   6   0       22.07       43.35     14.56 o 
  10   6   0      464.10      494.98     45.80 o 
  11   6   0        1.93       33.87     16.45 o 
  12   6   0      510.07      542.64     52.53 o 
   1   7   0       89.03       61.36     18.70 o 
   2   7   0     7276.82     7105.38    193.18 o 
   3   7   0     9284.92     9623.76    213.09 o 
   4   7   0     9011.16     9427.16    193.91 o 
   5   7   0      625.53      616.77     36.53 o 
   6   7   0      958.78      973.35     48.06 o 
   7   7   0     3587.25     3361.94    107.52 o 
   8   7   0     5010.76     5289.79    151.83 o 
   9   7   0       57.35       44.34     16.94 o 
  10   7   0      691.22      699.75     53.36 o 
  11   7   0      407.26      444.83     61.76 o 
   1   8   0      222.90      175.96     21.18 o 
   2   8   0      710.43      654.37     40.65 o 
   3   8   0     8218.66     8634.80    197.52 o 
   4   8   0     1756.53     1624.20     60.84 o 
   5   8   0     3030.55     2995.59     94.25 o 
   6   8   0      239.96      219.17     27.51 o 
   7   8   0     8154.24     8810.76    220.16 o 
   8   8   0      125.95       98.88     20.18 o 
   9   8   0     6685.81     6873.82    383.76 o 
  10   8   0      641.61      608.75     51.61 o 
  11   8   0      311.75      324.24     41.94 o 
   1   9   0      871.22      797.07     33.91 o 
   2   9   0     3982.98     3946.69    127.72 o 
   3   9   0        2.14       -3.77      8.03 o 
   4   9   0     3062.89     3143.16    118.09 o 
   5   9   0     7860.28     7917.01    195.55 o 
   6   9   0     4530.92     4589.19    282.65 o 
   7   9   0     1656.35     1800.52     97.03 o 
   8   9   0     3360.83     3428.04    144.92 o 
   9   9   0     2313.27     2231.68     92.25 o 
  10   9   0       30.11       43.60     17.76 o 
   0  10   0     4591.54     3917.25    118.68 o 
   1  10   0       17.57       29.43      8.90 o 
   2  10   0     1099.96      984.99     53.36 o 
   3  10   0       66.21       72.24     28.07 o 
   4  10   0     3646.22     3737.16    114.65 o 
   5  10   0      220.06      235.68     38.10 o 
   6  10   0     5358.33     5574.76    156.55 o 
   7  10   0      848.03      875.18     53.94 o 
   8  10   0        2.09       12.11     13.71 o 
   9  10   0       83.44       85.37     21.22 o 
  10  10   0     2523.29     2610.49    146.46 o 
   1  11   0     3915.16     4181.10    107.41 o 
   2  11   0     4598.21     4388.68    145.54 o 
   3  11   0      204.46      264.11     28.48 o 
   4  11   0     2078.87     2023.74     76.00 o 
   5  11   0     4486.67     4864.07    140.61 o 
   6  11   0      111.53      107.64     22.04 o 
   7  11   0      711.01      706.14     49.28 o 
   8  11   0        3.00       14.62     15.10 o 
   9  11   0      581.43      547.50    147.73 o 
   0  12   0     1622.13     1534.52     68.08 o 
   1  12   0     3178.39     3285.14     79.53 o 
   2  12   0      287.71      306.99     36.63 o 
   3  12   0    10102.38    11127.38    260.74 o 
   4  12   0       32.18       20.10     13.46 o 
   5  12   0      161.75      142.12     22.84 o 
   6  12   0     1326.83     1235.16     62.51 o 
   7  12   0     1123.76     1036.23     83.81 o 
   8  12   0        2.42       -5.83     20.99 o 
   9  12   0      584.13      538.02     66.36 o 
   1  13   0       31.18       58.26     15.05 o 
   2  13   0     4473.88     4484.78    156.09 o 
   3  13   0      528.55      547.13     42.35 o 
   4  13   0     2612.64     2860.76    100.83 o 
   5  13   0      678.16      722.42     99.48 o 
   6  13   0      168.84      113.36     38.29 o 
   7  13   0      320.88      274.31     68.87 o 
   8  13   0     3536.76     4007.54    247.03 o 
   0  14   0      130.40      109.33     22.67 o 
   1  14   0      681.35      608.05     42.32 o 
   2  14   0       89.59      129.26     44.54 o 
   3  14   0     1866.05     1931.27    140.39 o 
   4  14   0      958.72      848.72    102.75 o 
   5  14   0      451.86      523.69     88.61 o 
   6  14   0     2211.79     2385.21    178.81 o 
   7  14   0      977.01     1156.84    133.03 o 
   1  15   0     1309.71     1540.91    123.25 o 
   2  15   0      404.89      461.48     77.59 o 
   3  15   0      851.79      973.97    109.17 o 
   4  15   0       17.45       18.56     32.11 o 
   5  15   0     2634.73     3108.85    206.67 o 
   3  16   0      844.12      896.38    110.35 o 
   1   0   1    18392.31    18825.89   2754.93 o 
   2   0   1     6159.07     6761.75    143.13 o 
   3   0   1    41717.81    39438.56   2135.97 o 
   4   0   1      318.29      299.90     15.51 o 
   5   0   1     1038.01      936.59     29.94 o 
   6   0   1     3147.23     3307.94     72.93 o 
   7   0   1     2063.19     1982.22     63.55 o 
   8   0   1      154.62      120.18     25.27 o 
   9   0   1     3311.65     3343.86    111.61 o 
  10   0   1       20.70       20.20     14.22 o 
  11   0   1      415.26      325.69     47.52 o 
  12   0   1      457.22      434.96     55.18 o 
  13   0   1     2141.66     2420.56    178.75 o 
 -13   1   1      360.94      253.47    107.40 o 
 -12   1   1     1150.02     1035.50     66.74 o 
 -11   1   1     1963.08     1938.25     87.76 o 
 -10   1   1      688.92      696.26     51.53 o 
  -9   1   1     1208.63     1181.42     59.54 o 
  -8   1   1     2908.74     2862.00    164.46 o 
  -7   1   1      373.23      340.99     40.00 o 
  -6   1   1      285.40      248.36     26.97 o 
  -5   1   1    10558.97    11504.26    251.50 o 
  -4   1   1    16819.12    18284.78    322.55 o 
  -3   1   1     3995.22     4378.05     87.74 o 
  -1   1   1    10548.60     5323.62    184.76 o 
   0   1   1     1606.42     1558.29     37.67 o 
   1   1   1    10692.02    10874.93   1022.96 o 
   2   1   1    19152.25    21398.74    597.35 o 
   3   1   1     4090.64     4503.91     89.78 o 
   4   1   1    16560.31    18394.34    324.96 o 
   5   1   1    10622.14    11936.17    221.74 o 
   6   1   1      226.42      194.07     19.40 o 
   7   1   1      447.16      464.75     30.42 o 
   8   1   1     2794.79     2609.52     83.64 o 
   9   1   1     1163.42     1111.01     68.28 o 
  10   1   1      759.06      718.33     51.69 o 
  11   1   1     1971.86     1748.34     97.84 o 
  12   1   1     1129.22      863.58     74.95 o 
  13   1   1      358.82      118.70    136.45 o 
 -12   2   1     3084.36     2939.24    117.50 o 
 -11   2   1      334.78      325.27     39.93 o 
 -10   2   1     9133.72     9169.50    237.73 o 
  -9   2   1      199.90      163.29     26.01 o 
  -8   2   1     1675.05     1717.35     70.34 o 
  -7   2   1      830.76      816.01     43.01 o 
  -6   2   1    11107.11    11979.04    261.04 o 
  -5   2   1     3104.77     3296.64     91.34 o 
  -4   2   1    16571.95    18555.67    377.42 o 
  -3   2   1     5702.41     6002.86    135.52 o 
  -2   2   1     4433.76     4697.00    131.87 o 
  -1   2   1     1634.56     1638.60     34.70 o 
   1   2   1     1632.09     1613.87     60.98 o 
   2   2   1     4005.11     4435.80    122.77 o 
   3   2   1     5866.80     6137.20    133.33 o 
   4   2   1    16700.79    19322.19    484.65 o 
   5   2   1     3150.39     3253.66     89.79 o 
   6   2   1    10453.70    11175.00    251.81 o 
   7   2   1      858.31      828.88     54.03 o 
   8   2   1     1649.18     1681.20     68.77 o 
   9   2   1      197.51      190.31     27.40 o 
  10   2   1     9092.91     9209.28    237.18 o 
  11   2   1      342.25      339.85     40.51 o 
  12   2   1     3137.97     3035.91    140.10 o 
 -12   3   1      196.44      145.53     27.41 o 
 -11   3   1     8000.45     8110.51    225.79 o 
 -10   3   1      521.59      553.56     46.87 o 
  -9   3   1     6193.24     6290.25    172.60 o 
  -8   3   1     1190.44     1012.97     52.04 o 
  -7   3   1     7700.96     8066.38    323.41 o 
  -6   3   1      939.96      906.19     43.05 o 
  -5   3   1    14728.55    15681.92    334.93 o 
  -4   3   1      429.11      421.53     31.26 o 
  -3   3   1     4707.17     4861.89     97.93 o 
  -2   3   1     3108.68     3125.01     65.61 o 
  -1   3   1    29295.08    30575.21    560.77 o 
   0   3   1       46.34       16.43      9.19 o 
   1   3   1    31419.41    29035.09    949.52 o 
   2   3   1     2999.71     3027.24     91.69 o 
   3   3   1     4797.28     4953.70    143.42 o 
   4   3   1      356.45      327.60     22.51 o 
   5   3   1    15487.42    16865.95    374.46 o 
   6   3   1      907.56      904.02     41.96 o 
   7   3   1     7557.83     7721.49    259.18 o 
   8   3   1     1133.06     1043.87     56.68 o 
   9   3   1     6175.84     5978.21    168.11 o 
  10   3   1      525.83      500.93     44.07 o 
  11   3   1     7979.44     8404.26    226.12 o 
  12   3   1      213.13      151.14     29.61 o 
 -12   4   1     2776.31     2634.97    110.43 o 
 -11   4   1      199.37      147.91     27.70 o 
 -10   4   1     3049.31     3084.23    112.80 o 
  -9   4   1     2532.03     2631.65     97.39 o 
  -8   4   1      651.71      594.31     47.99 o 
  -7   4   1     5329.03     5518.66    148.21 o 
  -6   4   1     4061.39     4230.61    118.44 o 
  -5   4   1     2820.32     2833.86     84.25 o 
  -4   4   1     6008.05     6078.69    124.18 o 
  -3   4   1    10621.75    10647.41    198.02 o 
  -2   4   1     5725.18     6091.82    136.21 o 
  -1   4   1     5772.57     5779.35    116.50 o 
   0   4   1     2845.61     2710.36    113.29 o 
   1   4   1     5306.07     5151.24    189.94 o 
   2   4   1     5939.48     6236.77    133.71 o 
   3   4   1    11097.01    11433.89    293.53 o 
   4   4   1     6352.02     6487.40    147.30 o 
   5   4   1     2770.52     2794.76     81.67 o 
   6   4   1     4187.35     4525.59    120.52 o 
   7   4   1     5472.12     5736.17    276.62 o 
   8   4   1      661.81      581.00     41.10 o 
   9   4   1     2481.58     2588.46     95.78 o 
  10   4   1     3148.03     3124.58    111.96 o 
  11   4   1      231.92      233.97     33.95 o 
  12   4   1     2675.50     2471.77    176.80 o 
 -12   5   1     1501.69     1619.35    144.58 o 
 -11   5   1       69.10       44.81     25.64 o 
 -10   5   1     1187.47     1149.37     65.05 o 
  -9   5   1       33.00       60.44     17.27 o 
  -8   5   1     5162.91     5504.40    153.36 o 
  -7   5   1      696.05      606.96     41.12 o 
  -6   5   1      782.10      803.13     42.28 o 
  -5   5   1      720.72      727.82     37.27 o 
  -4   5   1     6400.88     6505.68    131.77 o 
  -3   5   1     3349.06     3457.72     78.00 o 
  -2   5   1    26050.77    27435.84    653.50 o 
  -1   5   1      749.24      634.27     25.18 o 
   0   5   1     4113.32     4374.98    172.32 o 
   1   5   1      734.05      634.58     30.10 o 
   2   5   1    26570.29    28026.01    544.57 o 
   3   5   1     3261.31     3437.38    112.13 o 
   4   5   1     6315.39     6501.94    191.72 o 
   5   5   1      699.18      647.88     33.81 o 
   6   5   1      913.40      930.94     43.24 o 
   7   5   1      655.72      624.09     44.09 o 
   8   5   1     5001.58     5302.09    172.21 o 
   9   5   1       25.44       28.64     12.48 o 
  10   5   1     1128.05     1161.57     87.39 o 
  11   5   1       73.56       84.68     20.57 o 
  12   5   1     1534.49     1418.01     77.26 o 
 -12   6   1      430.85      182.90    128.93 o 
 -11   6   1      318.00      277.54     37.96 o 
 -10   6   1      516.24      446.58     44.71 o 
  -9   6   1      872.74      895.06     53.68 o 
  -8   6   1       22.55       11.21     10.35 o 
  -7   6   1     4366.73     4244.56    136.10 o 
  -6   6   1     3686.24     3605.76    108.60 o 
  -5   6   1     2382.88     2282.12    129.73 o 
  -4   6   1     2627.19     2528.67     65.63 o 
  -3   6   1    24711.86    26884.34    475.30 o 
  -2   6   1     3928.64     4142.67    124.43 o 
  -1   6   1     4521.52     4324.74     96.69 o 
   0   6   1    12674.44    13369.98    467.37 o 
   1   6   1     4298.63     4089.44     89.37 o 
   2   6   1     4027.50     4205.03    101.20 o 
   3   6   1    25407.67    27850.13    675.12 o 
   4   6   1     2765.73     2865.09    103.84 o 
   5   6   1     2271.64     2252.55     72.70 o 
   6   6   1     3816.37     3786.54    108.30 o 
   7   6   1     4277.22     4205.61    122.39 o 
   8   6   1       30.11       36.32     13.19 o 
   9   6   1      754.24      694.29     49.35 o 
  10   6   1      517.39      569.91     47.67 o 
  11   6   1      281.83      248.46     34.88 o 
  12   6   1      399.33      391.94     77.23 o 
 -11   7   1     1844.14     1713.03     84.72 o 
 -10   7   1      134.49       71.80     20.71 o 
  -9   7   1     1434.43     1439.83     69.44 o 
  -8   7   1      278.08      270.45     32.90 o 
  -7   7   1     1081.01      967.13     51.86 o 
  -6   7   1      211.76      235.96     27.11 o 
  -5   7   1    14457.28    15194.56    793.46 o 
  -4   7   1     6057.18     6200.41    132.28 o 
  -3   7   1      304.44      256.63     19.79 o 
  -2   7   1     1909.39     1848.82     87.72 o 
  -1   7   1    14658.94    15133.08    290.23 o 
   0   7   1      548.12      564.81     38.56 o 
   1   7   1    14075.67    13066.66   1164.02 o 
   2   7   1     1782.18     1551.63    102.36 o 
   3   7   1      307.56      254.54     26.01 o 
   4   7   1     6206.51     6204.66    350.69 o 
   5   7   1    14204.97    14375.91    706.41 o 
   6   7   1      228.49      226.27     26.08 o 
   7   7   1     1271.96     1163.52     54.52 o 
   8   7   1      287.82      203.29     27.73 o 
   9   7   1     1351.63     1270.79     63.70 o 
  10   7   1      124.59      126.46     28.78 o 
  11   7   1     1880.38     1954.71     89.27 o 
 -11   8   1      256.42      195.08     32.81 o 
 -10   8   1     4220.26     4265.03    206.79 o 
  -9   8   1      984.80      940.81     56.69 o 
  -8   8   1       86.31       58.56     29.52 o 
  -7   8   1     2300.25     2264.61    118.48 o 
  -6   8   1     5854.44     5950.32    250.29 o 
  -5   8   1     1046.78     1025.55    143.69 o 
  -4   8   1     4874.11     4829.77    111.98 o 
  -3   8   1      446.05      383.11     24.88 o 
  -2   8   1     1904.79     1790.01     71.96 o 
  -1   8   1      387.41      323.68     23.45 o 
   0   8   1     8052.94     7895.59    163.22 o 
   1   8   1      420.57      266.00    109.95 o 
   2   8   1     1798.88     1669.11     66.38 o 
   3   8   1      387.96      338.69     42.27 o 
   4   8   1     4883.36     4761.46    157.66 o 
   5   8   1     1109.45     1064.94     86.13 o 
   6   8   1     5886.31     5914.61    296.88 o 
   7   8   1     2157.35     2167.03     81.82 o 
   8   8   1       85.68       64.82     17.57 o 
   9   8   1     1018.99      956.18     56.84 o 
  10   8   1     4056.68     3879.27    133.27 o 
  11   8   1      241.06      219.43     33.81 o 
 -10   9   1      859.63      798.62     61.05 o 
  -9   9   1     1631.66     1511.42     74.75 o 
  -8   9   1     5358.56     5520.24    163.54 o 
  -7   9   1     1172.53     1147.18     59.12 o 
  -6   9   1     1513.47     1503.63     91.97 o 
  -5   9   1     7063.32     7678.44    272.80 o 
  -4   9   1     2604.72     2631.39    103.86 o 
  -3   9   1      160.01      151.77     18.08 o 
  -2   9   1     2386.36     2415.09    106.84 o 
  -1   9   1      795.58      707.47     51.53 o 
   0   9   1      853.49      735.25     37.01 o 
   1   9   1      985.52      540.83    333.77 o 
   2   9   1     2399.73     2247.04     83.94 o 
   3   9   1      128.35       96.23     19.27 o 
   4   9   1     2636.37     2587.59    105.37 o 
   5   9   1     7530.35     8028.28    245.16 o 
   6   9   1     1542.13     1594.60    103.04 o 
   7   9   1     1140.30     1123.54     56.28 o 
   8   9   1     5411.01     5704.39    162.22 o 
   9   9   1     1670.48     1743.92    100.44 o 
  10   9   1      829.62      744.77     72.37 o 
 -10  10   1      116.09       86.40     24.99 o 
  -9  10   1     3678.31     3724.27    166.25 o 
  -8  10   1       41.23       65.91     22.05 o 
  -7  10   1     5438.45     5773.27    435.29 o 
  -6  10   1        9.05        8.26     13.46 o 
  -5  10   1      384.77      357.66     40.13 o 
  -4  10   1      196.42      205.15     26.74 o 
  -3  10   1     7211.40     7384.65    196.01 o 
  -2  10   1     1437.05     1359.54     66.03 o 
  -1  10   1     2530.14     2316.14     75.00 o 
   0  10   1      138.92      136.93     16.45 o 
   1  10   1     2475.58      714.00   1021.34 o 
   2  10   1     1404.71     1188.05    114.82 o 
   3  10   1     7038.16     7445.72    186.38 o 
   4  10   1      167.22      167.01     23.28 o 
   5  10   1      420.23      430.97     47.26 o 
   6  10   1       13.33       15.47     24.08 o 
   7  10   1     5612.98     4800.78    949.83 o 
   8  10   1       37.48       62.30     30.84 o 
   9  10   1     3631.39     3691.58    343.00 o 
  10  10   1      112.05       95.81     28.77 o 
  -9  11   1       57.06       29.29     35.96 o 
  -8  11   1     3074.17     3091.30    201.02 o 
  -7  11   1      675.48      698.10     53.28 o 
  -6  11   1     1094.10     1116.77     79.29 o 
  -5  11   1     1231.07     1207.38     59.24 o 
  -4  11   1     2965.05     3006.71    126.22 o 
  -3  11   1      322.41      329.38     27.70 o 
  -2  11   1     7263.86     7669.36    284.85 o 
  -1  11   1     3539.66     3527.42     96.19 o 
   0  11   1      340.56      290.33     22.46 o 
   1  11   1     3671.20     3595.55    176.92 o 
   2  11   1     7156.76     5771.03   1192.43 o 
   3  11   1      285.53      331.84     30.60 o 
   4  11   1     2791.36     2941.64     95.47 o 
   5  11   1     1330.83     1208.63    153.32 o 
   6  11   1     1065.56     1032.13     71.26 o 
   7  11   1      626.80      499.36     56.55 o 
   8  11   1     2930.45     3015.49    140.89 o 
   9  11   1       55.95       25.60     23.78 o 
  -9  12   1      112.87      151.98     39.29 o 
  -8  12   1       59.29       51.96     20.56 o 
  -7  12   1      519.61      413.71     43.26 o 
  -6  12   1     3254.55     3495.95    120.55 o 
  -5  12   1      292.54      316.85     35.22 o 
  -4  12   1     1652.53     1800.92     75.38 o 
  -3  12   1     1995.69     2107.00     80.06 o 
  -2  12   1     2004.70     2060.84    115.38 o 
  -1  12   1      161.23      152.22     16.77 o 
   0  12   1     8958.61     9568.27    175.49 o 
   1  12   1      151.43      156.83     39.65 o 
   2  12   1     1966.46     1574.70    250.89 o 
   3  12   1     1980.06     2085.71     77.25 o 
   4  12   1     1571.80     1699.07    257.07 o 
   5  12   1      303.48      302.34     44.32 o 
   6  12   1     3360.78     3681.09    216.57 o 
   7  12   1      489.02      452.05     82.13 o 
   8  12   1       66.25       71.70     37.76 o 
   9  12   1      131.66      140.16     46.07 o 
  -8  13   1      375.19      377.00     57.85 o 
  -7  13   1     1418.73     1369.83    181.57 o 
  -6  13   1      509.83      546.13     48.30 o 
  -5  13   1     2770.10     3026.94    130.66 o 
  -4  13   1      182.92      165.80     25.86 o 
  -3  13   1       39.06       38.24     15.95 o 
  -2  13   1      558.59      511.90     57.88 o 
  -1  13   1     5569.61     6195.63    127.96 o 
   0  13   1        8.54       33.97     10.84 o 
   1  13   1     5272.15     5876.31    148.30 o 
   2  13   1      566.06      531.41     71.35 o 
   3  13   1       45.33       40.65     33.23 o 
   4  13   1      200.62      138.68     47.43 o 
   5  13   1     2609.27     2665.29    176.98 o 
   6  13   1      561.56      438.62     78.89 o 
   7  13   1     1521.78     1504.56    134.91 o 
   8  13   1      355.20      292.63     66.93 o 
  -7  14   1     2331.23     3021.01    211.33 o 
  -6  14   1     1282.67     1235.52    123.72 o 
  -5  14   1       12.46       24.62     25.39 o 
  -4  14   1      688.21      613.42     50.06 o 
  -3  14   1     1255.99     1161.92     60.64 o 
  -2  14   1      623.13      599.34     46.45 o 
  -1  14   1      452.07      385.89     64.63 o 
   0  14   1     2027.47     2065.72    175.74 o 
   1  14   1      465.41      507.73     39.34 o 
   2  14   1      605.21      552.56     75.71 o 
   3  14   1     1258.57     1181.18    106.40 o 
   4  14   1      711.27      648.88     90.14 o 
   5  14   1       17.96       31.28     36.88 o 
   6  14   1     1302.29     1529.12    138.98 o 
   7  14   1     2366.97     2391.81    178.39 o 
  -5  15   1       44.47      103.28     48.31 o 
  -4  15   1      878.25     1131.51    114.77 o 
  -3  15   1      244.58      296.22     66.81 o 
  -2  15   1     2449.48     2746.59    176.57 o 
  -1  15   1       90.17       75.80     32.79 o 
   0  15   1      178.04      203.64     29.42 o 
   1  15   1       97.57       51.56     19.64 o 
   2  15   1     2408.01     2734.17    113.76 o 
   3  15   1      234.20      128.73     52.61 o 
   4  15   1     1016.69     1023.05    113.76 o 
   5  15   1       46.05      144.87     57.03 o 
  -3  16   1     1214.40     1473.69    130.79 o 
  -2  16   1     1190.93     1170.33    112.76 o 
  -1  16   1     1153.45     1091.44     80.44 o 
   0  16   1      821.02      842.49     56.33 o 
   1   0   2     1696.75     1636.45     39.35 o 
   2   0   2    17680.62    17675.15    588.91 o 
   3   0   2     6083.34     6615.47    126.38 o 
   4   0   2     2826.47     3033.36     69.28 o 
   5   0   2     2811.46     2914.37     62.07 o 
   6   0   2    19125.84    20282.10    366.36 o 
   7   0   2      464.58      433.66     33.43 o 
   8   0   2      462.61      458.98     37.22 o 
   9   0   2      307.12      297.05     33.89 o 
  10   0   2     6825.12     7153.55    197.34 o 
  11   0   2      109.60       69.65     19.05 o 
  12   0   2      771.07      614.61     90.58 o 
 -12   1   2     1483.24     1427.29     76.81 o 
 -11   1   2     2228.54     2208.22     94.89 o 
 -10   1   2     2152.63     2050.16     86.86 o 
  -9   1   2     1419.71     1346.83     64.15 o 
  -8   1   2     5487.71     5684.15    154.74 o 
  -7   1   2     2211.21     2080.16     74.78 o 
  -6   1   2      497.45      429.83     31.15 o 
  -5   1   2    13627.02    15116.81    246.84 o 
  -4   1   2     2779.24     2836.45     58.13 o 
  -3   1   2     1672.03     1762.45     38.68 o 
  -2   1   2     3429.09     3614.00     74.01 o 
  -1   1   2    30230.34    31979.75   1158.85 o 
   0   1   2      806.61      831.87     38.94 o 
   1   1   2    30718.78    30323.88   2239.80 o 
   2   1   2     3717.24     3897.11    143.40 o 
   3   1   2     1770.11     1881.06     47.44 o 
   4   1   2     2963.15     2923.65     55.50 o 
   5   1   2    13483.29    14943.26    247.29 o 
   6   1   2      476.44      427.06     28.50 o 
   7   1   2     2235.21     2116.44     65.68 o 
   8   1   2     5405.98     5344.33    136.64 o 
   9   1   2     1273.82     1176.84     62.47 o 
  10   1   2     2210.76     2093.89     87.84 o 
  11   1   2     2385.22     2272.73    113.06 o 
  12   1   2     1471.93     1384.59     92.79 o 
 -12   2   2      324.61      320.94     41.44 o 
 -11   2   2      655.81      600.93     51.74 o 
 -10   2   2      291.60      278.65     35.91 o 
  -9   2   2     5235.78     5435.07    192.79 o 
  -8   2   2      588.45      585.84     44.55 o 
  -7   2   2    11650.63    12710.58    282.97 o 
  -6   2   2      550.44      518.77     32.58 o 
  -5   2   2        9.25       14.49      6.27 o 
  -4   2   2     2468.69     2442.81     59.44 o 
  -3   2   2    16763.60    17999.59    275.31 o 
  -2   2   2     2451.03     2570.46     50.49 o 
  -1   2   2     6617.86     6704.67    180.49 o 
   0   2   2     3328.51     3136.89     98.36 o 
   1   2   2     7270.72     7483.54    292.64 o 
   2   2   2     2564.66     2558.66     69.78 o 
   3   2   2    16186.28    15031.50   1052.00 o 
   4   2   2     2616.90     2529.22     63.20 o 
   5   2   2        4.94        5.23      5.92 o 
   6   2   2      630.22      614.65     26.40 o 
   7   2   2    11329.52    12422.33    220.94 o 
   8   2   2      653.08      685.50     43.21 o 
   9   2   2     5306.49     5360.14    155.02 o 
  10   2   2      281.12      232.71     51.67 o 
  11   2   2      622.01      524.83    101.01 o 
  12   2   2      299.38      261.36     44.41 o 
 -12   3   2     1108.99     1118.79     70.71 o 
 -11   3   2      572.23      543.23     49.91 o 
 -10   3   2     1519.54     1454.98     91.49 o 
  -9   3   2      420.75      389.45     48.92 o 
  -8   3   2    10554.60    11189.63    261.66 o 
  -7   3   2      147.83      152.34     44.02 o 
  -6   3   2     5732.08     6052.96    153.43 o 
  -5   3   2     5566.23     5753.98    134.25 o 
  -4   3   2     7738.18     8280.44    181.69 o 
  -3   3   2     1985.99     1992.86     43.87 o 
  -2   3   2     5559.46     5570.28    112.84 o 
  -1   3   2     1528.30     1466.22     34.64 o 
   0   3   2     2563.69     2531.35     44.90 o 
   1   3   2     1462.95     1400.21     30.58 o 
   2   3   2     6493.65     6775.71    144.80 o 
   3   3   2     2035.16     2096.29     65.89 o 
   4   3   2     7931.27     8473.41    390.43 o 
   5   3   2     5381.60     5709.80    160.57 o 
   6   3   2     5955.04     6231.82    223.62 o 
   7   3   2      156.03      146.64     18.39 o 
   8   3   2    10298.76    10707.12    254.05 o 
   9   3   2      439.77      475.33     40.02 o 
  10   3   2     1586.43     1524.29     72.05 o 
  11   3   2      607.55      529.93     48.16 o 
  12   3   2     1129.35     1011.83    105.72 o 
 -12   4   2     1134.73     1252.69     73.14 o 
 -11   4   2      493.87      540.76     51.01 o 
 -10   4   2     3149.91     3069.55    112.35 o 
  -9   4   2     2877.28     2967.37    104.55 o 
  -8   4   2      104.76       92.12     18.99 o 
  -7   4   2     9064.20     9567.93    232.51 o 
  -6   4   2     5296.17     5354.56    224.91 o 
  -5   4   2      681.22      705.04     28.22 o 
  -4   4   2     8053.85     8293.30    162.41 o 
  -3   4   2     7492.23     8110.16    158.25 o 
  -2   4   2     5357.65     5472.19    184.92 o 
  -1   4   2     2120.06     2014.17     46.52 o 
   0   4   2    24439.42    25481.74    409.05 o 
   1   4   2     1903.35     1799.66     80.30 o 
   2   4   2     5556.62     5899.48    209.18 o 
   3   4   2     7971.28     8470.37    177.27 o 
   4   4   2     8035.86     8417.04    184.43 o 
   5   4   2      609.40      620.13     41.97 o 
   6   4   2     5193.08     5353.87    136.44 o 
   7   4   2     9260.93     9726.63    333.01 o 
   8   4   2       99.91       67.19     14.61 o 
   9   4   2     2744.19     2802.60    100.12 o 
  10   4   2     3201.77     2941.90    142.90 o 
  11   4   2      518.59      490.30     47.99 o 
  12   4   2     1136.22     1081.97     80.65 o 
 -12   5   2      192.97      119.73     26.13 o 
 -11   5   2     3512.70     3638.04    227.58 o 
 -10   5   2      338.92      283.18     36.39 o 
  -9   5   2     2918.64     2900.66    104.47 o 
  -8   5   2     1488.13     1403.93     64.51 o 
  -7   5   2     6698.44     6913.22    176.61 o 
  -6   5   2      401.32      366.55     31.90 o 
  -5   5   2    10713.22    11026.59    400.69 o 
  -4   5   2     1085.61     1011.05     35.22 o 
  -3   5   2      637.64      609.36     27.64 o 
  -2   5   2      553.52      560.46     27.41 o 
  -1   5   2    22554.64    23629.76    388.88 o 
   0   5   2     1377.35     1181.97     33.45 o 
   1   5   2    23110.83    23485.35    780.50 o 
   2   5   2      579.37      548.96     56.60 o 
   3   5   2      611.44      603.32     27.72 o 
   4   5   2     1036.87      946.26     48.62 o 
   5   5   2    10917.34    11079.97    240.10 o 
   6   5   2      407.91      437.52    136.15 o 
   7   5   2     6472.59     6435.63    255.03 o 
   8   5   2     1496.82     1450.91     63.59 o 
   9   5   2     3002.78     2779.71    109.20 o 
  10   5   2      339.25      293.53     35.20 o 
  11   5   2     3412.77     3440.76    124.70 o 
  12   5   2      185.85      210.47     33.81 o 
 -12   6   2      690.68      324.18    218.70 o 
 -11   6   2      207.58      234.51     34.76 o 
 -10   6   2     1734.20     1707.18     80.79 o 
  -9   6   2     1295.91     1201.96     65.66 o 
  -8   6   2      136.13      142.02     23.68 o 
  -7   6   2      719.19      706.24     47.02 o 
  -6   6   2     8133.62     8789.47    677.75 o 
  -5   6   2     1580.88     1616.84     72.63 o 
  -4   6   2      819.00      719.52     30.75 o 
  -3   6   2     8875.65     9054.60    194.65 o 
  -2   6   2     1430.77     1236.28     37.36 o 
  -1   6   2     1136.90     1122.34     36.92 o 
   0   6   2    19482.61    19785.36    362.08 o 
   1   6   2     1001.22      970.42     39.99 o 
   2   6   2     1588.00     1416.63     44.09 o 
   3   6   2     9393.00     9444.41    201.63 o 
   4   6   2      940.07      821.10     36.10 o 
   5   6   2     1531.88     1424.15     63.90 o 
   6   6   2     7868.48     8150.57    244.17 o 
   7   6   2      825.08      866.97     98.16 o 
   8   6   2      158.28      154.05     24.27 o 
   9   6   2     1317.88     1303.29     62.75 o 
  10   6   2     1728.06     1761.90     79.44 o 
  11   6   2      215.70      259.82     36.37 o 
  12   6   2      801.83      790.23     61.19 o 
 -11   7   2       83.18       73.99     18.93 o 
 -10   7   2     1232.57     1304.31     83.94 o 
  -9   7   2      164.84       98.53     21.20 o 
  -8   7   2     5369.35     5545.62    158.88 o 
  -7   7   2      340.62      278.18     31.96 o 
  -6   7   2      906.32      805.11     50.18 o 
  -5   7   2      543.34      524.74     37.28 o 
  -4   7   2     3636.23     3730.69     90.08 o 
  -3   7   2     2075.29     2076.68     58.96 o 
  -2   7   2    14188.71    14444.35    253.09 o 
  -1   7   2     7796.09     7940.74    149.79 o 
   0   7   2     1497.28     1335.06     40.48 o 
   1   7   2     7905.43     7916.02    204.20 o 
   2   7   2    14283.94    14642.14    298.62 o 
   3   7   2     1976.00     1933.00     61.04 o 
   4   7   2     3556.00     3601.34    107.00 o 
   5   7   2      489.26      469.37     31.52 o 
   6   7   2      832.83      769.43     40.90 o 
   7   7   2      281.16      261.39     37.75 o 
   8   7   2     5357.80     5358.02    205.22 o 
   9   7   2      201.77      172.55     26.06 o 
  10   7   2     1294.33     1274.91    115.32 o 
  11   7   2       75.57       99.81     30.28 o 
 -11   8   2      234.08      150.07     28.47 o 
 -10   8   2      580.22      576.93     52.05 o 
  -9   8   2     2208.62     2261.10     97.85 o 
  -8   8   2      964.18      885.01     73.85 o 
  -7   8   2     6120.92     6339.07    170.47 o 
  -6   8   2      700.44      725.67     92.13 o 
  -5   8   2      662.09      642.13     42.54 o 
  -4   8   2     2743.56     2619.61     72.61 o 
  -3   8   2    11015.68    11440.56    342.76 o 
  -2   8   2       51.60       51.93     10.32 o 
  -1   8   2     8822.90     8765.49    183.47 o 
   0   8   2      388.32      377.41     21.33 o 
   1   8   2     8987.71     9157.46    237.29 o 
   2   8   2       75.88       62.89     13.74 o 
   3   8   2    11196.30    11744.75    249.89 o 
   4   8   2     2770.40     2557.39    106.39 o 
   5   8   2      608.18      555.80     35.64 o 
   6   8   2      647.29      597.84     38.68 o 
   7   8   2     5931.77     5470.68    431.54 o 
   8   8   2     1019.58     1044.55     70.40 o 
   9   8   2     2179.58     2159.69    123.69 o 
  10   8   2      558.94      496.76     59.26 o 
  11   8   2      208.74      276.43     69.22 o 
 -10   9   2      760.43      675.58     56.52 o 
  -9   9   2     1064.65     1083.28     63.79 o 
  -8   9   2     2417.10     2550.09    152.02 o 
  -7   9   2      227.46      178.34     27.19 o 
  -6   9   2     1937.83     1878.78     76.59 o 
  -5   9   2     6625.01     7018.50    190.83 o 
  -4   9   2     1584.62     1596.79     77.75 o 
  -3   9   2     1983.09     1930.61     81.46 o 
  -2   9   2     3393.82     3417.34     91.80 o 
  -1   9   2     3030.70     2817.21     79.10 o 
   0   9   2        5.55       -6.04      6.04 o 
   1   9   2     3047.42     2858.22     95.31 o 
   2   9   2     3582.63     3507.95    139.00 o 
   3   9   2     1946.27     1775.41     82.24 o 
   4   9   2     1699.95     1596.46    109.01 o 
   5   9   2     6613.33     6687.21    169.51 o 
   6   9   2     1889.33     1833.13     71.59 o 
   7   9   2      256.29      228.04     27.84 o 
   8   9   2     2552.03     2503.53    118.77 o 
   9   9   2     1124.74     1034.87     77.29 o 
  10   9   2      784.45      715.03     97.47 o 
 -10  10   2     2977.69     2998.17    190.50 o 
  -9  10   2      141.25      149.80     27.93 o 
  -8  10   2      467.62      455.73     46.00 o 
  -7  10   2      411.31      444.43     42.79 o 
  -6  10   2     4565.10     4773.90    261.01 o 
  -5  10   2     1118.09     1146.90     56.56 o 
  -4  10   2     4506.27     4571.34    130.77 o 
  -3  10   2      214.74      208.86     24.92 o 
  -2  10   2     1054.58     1079.48     41.06 o 
  -1  10   2      525.57      447.05     21.42 o 
   0  10   2     6370.28     6316.90    165.12 o 
   1  10   2      560.44      528.17     56.91 o 
   2  10   2     1092.23     1048.91     44.39 o 
   3  10   2      226.08      259.93     25.00 o 
   4  10   2     4264.75     4365.92    121.94 o 
   5  10   2     1009.83      972.63     49.21 o 
   6  10   2     4778.40     4904.94    232.15 o 
   7  10   2      412.92      440.86     54.26 o 
   8  10   2      467.79      455.36     53.43 o 
   9  10   2      142.03      177.67     35.74 o 
  10  10   2     3091.64     3329.54    153.39 o 
  -9  11   2      662.20      756.86     60.70 o 
  -8  11   2      879.85      895.17     62.94 o 
  -7  11   2     2097.01     2137.10     90.37 o 
  -6  11   2      114.66      118.55     22.86 o 
  -5  11   2     4029.85     3974.48    125.84 o 
  -4  11   2     2266.16     2262.00     84.78 o 
  -3  11   2       17.79       18.36     12.89 o 
  -2  11   2     2192.94     2354.78    111.28 o 
  -1  11   2     2549.77     2551.57     55.07 o 
   0  11   2     1338.63     1287.02     41.66 o 
   1  11   2     2463.49     2314.57    128.55 o 
   2  11   2     2274.46     2381.42     77.02 o 
   3  11   2       25.89       32.13     17.72 o 
   4  11   2     2274.79     2504.51    154.18 o 
   5  11   2     3907.84     4234.41    224.64 o 
   6  11   2       93.27      134.50     41.30 o 
   7  11   2     2003.27     1940.88    145.05 o 
   8  11   2      857.36      868.93    103.69 o 
   9  11   2      702.47      876.94    109.17 o 
  -8  12   2      186.96      216.67     34.84 o 
  -7  12   2     1491.96     1652.55    165.23 o 
  -6  12   2      164.23      160.45     27.78 o 
  -5  12   2     1660.01     1652.08    127.46 o 
  -4  12   2     1658.11     1748.30     75.24 o 
  -3  12   2     6147.32     6495.48    224.38 o 
  -2  12   2     1319.05     1265.47     58.98 o 
  -1  12   2     1049.63      969.63     31.45 o 
   0  12   2     2792.16     2778.32     70.11 o 
   1  12   2     1070.57      963.37     79.71 o 
   2  12   2     1270.80     1095.75     88.84 o 
   3  12   2     6118.06     6850.51    302.35 o 
   4  12   2     1511.00     1329.11    108.93 o 
   5  12   2     1694.82     1685.13    131.79 o 
   6  12   2      122.12      199.54     53.14 o 
   7  12   2     1591.15     1890.50    145.40 o 
   8  12   2      197.74      159.36     50.90 o 
  -8  13   2     1606.40     1637.21     83.05 o 
  -7  13   2      710.10      665.56     56.63 o 
  -6  13   2      464.19      493.83     64.41 o 
  -5  13   2      162.19      189.64     27.92 o 
  -4  13   2     1852.71     2030.10    162.42 o 
  -3  13   2      104.00      120.47     27.46 o 
  -2  13   2     8530.06     9361.86    234.76 o 
  -1  13   2      269.50      206.64     31.75 o 
   0  13   2     1037.11      987.06     51.27 o 
   2  13   2     8439.07     8964.42    372.04 o 
   3  13   2       77.35       90.90     37.71 o 
   4  13   2     1841.15     1812.68    134.27 o 
   5  13   2      163.89      139.39     51.26 o 
   6  13   2      429.64      445.69     79.95 o 
   7  13   2      677.38      688.06     97.97 o 
   8  13   2     1642.85     1651.14    141.75 o 
  -6  14   2      683.57      670.89     56.50 o 
  -5  14   2      260.66      212.83     32.90 o 
  -4  14   2     2609.51     2986.06    110.62 o 
  -3  14   2     1637.58     1729.25     78.55 o 
  -2  14   2       57.74       66.80     24.83 o 
  -1  14   2     1057.59     1083.53     55.47 o 
   0  14   2     2091.33     2219.85     84.26 o 
   1  14   2     1093.83     1193.04     72.91 o 
   4  14   2     2699.47     2984.43    188.53 o 
   5  14   2      280.40      234.24     66.46 o 
   6  14   2      645.33      629.21     94.73 o 
  -5  15   2     3066.12     3482.15    127.50 o 
  -4  15   2       16.73       17.24     19.50 o 
  -3  15   2      351.55      354.43     40.37 o 
  -2  15   2      147.68      144.34     50.08 o 
  -1  15   2     1040.11     1139.36     79.08 o 
   0  15   2      699.03      701.06     50.45 o 
   1  15   2     1068.60     1035.59     76.89 o 
   2  15   2      168.30       79.42     51.31 o 
  -3  16   2      868.58      880.59    108.34 o 
  -1  16   2      653.18      740.51    171.12 o 
   0  16   2      491.74      547.13     47.03 o 
   1  16   2      613.15      736.06     60.54 o 
   2  16   2      209.87      220.36     33.40 o 
   3  16   2      873.77      889.37    128.55 o 
   1   0   3     6273.29     6108.19    211.74 o 
   2   0   3     1903.03     2078.09    105.69 o 
   3   0   3    10225.77    10821.82    213.77 o 
   4   0   3      139.52      161.25     12.35 o 
   5   0   3    15151.49    16624.16    272.62 o 
   6   0   3     1258.96     1240.65     37.31 o 
   7   0   3     5545.51     5951.48    155.16 o 
   8   0   3     3062.28     2796.32     95.34 o 
   9   0   3     7422.35     7871.72    211.37 o 
  10   0   3      355.74      335.69     43.46 o 
  11   0   3      209.54      201.03     31.95 o 
  12   0   3      164.42      145.27     28.61 o 
 -12   1   3      929.46      890.09     65.00 o 
 -11   1   3     3290.59     3215.98    119.39 o 
 -10   1   3       64.56       58.72     29.16 o 
  -9   1   3     2835.07     2781.63    100.59 o 
  -8   1   3     4503.09     4759.43    136.82 o 
  -7   1   3     5728.54     6051.07    155.15 o 
  -6   1   3     1313.74     1386.16     45.53 o 
  -5   1   3     6847.90     7367.45    132.67 o 
  -4   1   3    11755.03    13165.01    240.70 o 
  -3   1   3      394.99      398.31     23.62 o 
  -2   1   3    19745.90    20448.71    415.13 o 
  -1   1   3     2528.37     2738.87     82.10 o 
   0   1   3    12685.50    13485.43    336.85 o 
   1   1   3     2201.94     2409.54     76.29 o 
   2   1   3    19736.08    20507.13    584.15 o 
   3   1   3      307.17      269.31     23.81 o 
   4   1   3    11527.92    12602.58    272.27 o 
   5   1   3     6884.87     7339.98    132.81 o 
   6   1   3     1313.92     1291.52     39.11 o 
   7   1   3     5758.04     5547.00    147.25 o 
   8   1   3     4294.83     4456.60    130.18 o 
   9   1   3     2841.26     2898.35    101.49 o 
  10   1   3      113.69      153.78     33.85 o 
  11   1   3     3263.39     3197.10    204.05 o 
  12   1   3      958.01      947.67     78.36 o 
 -12   2   3     1549.60     1535.10     79.63 o 
 -11   2   3       64.22       28.11     19.89 o 
 -10   2   3     5351.75     5411.09    161.57 o 
  -9   2   3      507.42      501.25     82.15 o 
  -8   2   3      468.00      450.63     53.67 o 
  -7   2   3     1811.49     1872.89    103.41 o 
  -6   2   3    11310.98    11827.84    231.61 o 
  -5   2   3     1222.84     1250.91     33.99 o 
  -4   2   3    17190.16    19054.43    336.62 o 
  -3   2   3     5197.14     5503.19    111.46 o 
  -2   2   3     2857.72     2872.39     61.55 o 
  -1   2   3    13744.16    12101.20    890.49 o 
   0   2   3    35046.86    32048.95   3126.61 o 
   1   2   3    13464.62    12696.99    250.42 o 
   2   2   3     2567.90     2403.47     99.12 o 
   3   2   3     5357.49     5574.42    152.29 o 
   4   2   3    16891.04    18796.61    310.09 o 
   5   2   3     1160.23     1091.08     35.87 o 
   6   2   3    11790.17    12571.06    213.42 o 
   7   2   3     1852.03     1967.04     55.28 o 
   8   2   3      507.94      534.72     34.87 o 
   9   2   3      425.22      339.00     46.40 o 
  10   2   3     5220.42     5137.10    184.62 o 
  11   2   3       89.27       72.12     25.56 o 
  12   2   3     1547.87     1471.19     92.98 o 
 -12   3   3        0.05        0.79     15.94 o 
 -11   3   3     4139.19     4221.51    151.42 o 
 -10   3   3      643.94      599.13     49.16 o 
  -9   3   3     2458.71     2373.83     90.94 o 
  -8   3   3      979.29      924.70     51.15 o 
  -7   3   3     2542.76     2725.44     90.35 o 
  -6   3   3     1494.91     1462.85     85.25 o 
  -5   3   3    12592.31    13395.04    253.63 o 
  -4   3   3      183.77      140.46     11.21 o 
  -3   3   3     1054.87      919.89     48.88 o 
  -2   3   3     3069.89     3034.10     67.00 o 
  -1   3   3     5842.05     5554.43    152.57 o 
   0   3   3    13922.81    13769.34    537.66 o 
   1   3   3     5575.81     5057.86    220.64 o 
   2   3   3     3055.43     2905.16     80.80 o 
   3   3   3     1055.76      969.47     36.87 o 
   4   3   3      147.70      130.92     12.10 o 
   5   3   3    12753.16    13693.34    376.88 o 
   6   3   3     1569.43     1582.02     61.09 o 
   7   3   3     2519.01     2610.88     75.03 o 
   8   3   3      856.09      814.30     45.73 o 
   9   3   3     2278.59     2123.06     83.81 o 
  10   3   3      658.12      650.78     49.38 o 
  11   3   3     4323.43     4293.54    168.89 o 
  12   3   3        2.05       22.48     20.90 o 
 -12   4   3      891.73      847.86     69.85 o 
 -11   4   3       58.70       73.92     37.21 o 
 -10   4   3     4329.19     4163.13    138.60 o 
  -9   4   3     1248.93     1228.93     63.09 o 
  -8   4   3      114.36       99.36     20.06 o 
  -7   4   3     4243.64     4356.41    392.34 o 
  -6   4   3     6352.87     6522.25    190.56 o 
  -5   4   3       41.17       38.44     13.17 o 
  -4   4   3     2197.60     2187.83     50.53 o 
  -3   4   3    12673.37    12984.28    214.94 o 
  -2   4   3     1796.57     1580.97     37.08 o 
  -1   4   3    13052.67    12933.72    366.25 o 
   0   4   3     1689.70     1557.38     40.10 o 
   1   4   3    13020.90    11857.44    743.03 o 
   2   4   3     1762.47     1514.63     50.05 o 
   3   4   3    12360.46    13014.85    216.02 o 
   4   4   3     2166.29     2203.65     57.60 o 
   5   4   3       61.47       65.05     11.19 o 
   6   4   3     6290.34     6272.34    198.26 o 
   7   4   3     4088.40     4282.35    155.53 o 
   8   4   3      121.59      120.12     17.69 o 
   9   4   3     1217.15     1237.97     75.97 o 
  10   4   3     4345.59     4367.01    137.47 o 
  11   4   3       63.80       86.15     21.17 o 
  12   4   3      969.75      981.03     75.44 o 
 -12   5   3     2569.42     2677.68    113.98 o 
 -11   5   3      187.25      199.52     31.77 o 
 -10   5   3      994.48     1016.87     87.17 o 
  -9   5   3      587.17      529.29     45.78 o 
  -8   5   3     7898.53     8041.69    583.52 o 
  -7   5   3     2422.34     2316.09     83.96 o 
  -6   5   3      370.08      344.70     33.69 o 
  -5   5   3       20.90       15.49      7.34 o 
  -4   5   3    10833.03    11379.47    233.75 o 
  -3   5   3     1599.03     1643.46     48.52 o 
  -2   5   3    10642.52    10711.99    170.87 o 
  -1   5   3      913.90      942.36     37.95 o 
   0   5   3     3085.34     3175.91     71.39 o 
   1   5   3      817.41      869.19     24.45 o 
   2   5   3    10582.27     9797.21    351.27 o 
   3   5   3     1593.83     1523.60     94.93 o 
   4   5   3    10803.18    11052.79    209.81 o 
   5   5   3       19.05        9.70      8.29 o 
   6   5   3      431.82      414.33     27.08 o 
   7   5   3     2360.64     2036.57    160.50 o 
   8   5   3     7750.35     8331.63    217.91 o 
   9   5   3      618.37      565.51     43.58 o 
  10   5   3      943.59      922.12     56.80 o 
  11   5   3      193.88      186.32     29.49 o 
  12   5   3     2653.98     2746.73    142.46 o 
 -12   6   3      641.70      330.60    257.64 o 
 -11   6   3      358.77      271.30     37.84 o 
 -10   6   3     2760.07     2844.32    109.95 o 
  -9   6   3     3587.62     3517.39    263.82 o 
  -8   6   3     1539.73     1483.79    243.29 o 
  -7   6   3     1973.89     1802.59    103.20 o 
  -6   6   3     5979.89     6115.70    238.17 o 
  -5   6   3     3935.78     3804.69    110.47 o 
  -4   6   3      173.29      184.77     20.92 o 
  -3   6   3    10847.42    11067.54    279.25 o 
  -2   6   3     3440.44     3320.74     74.67 o 
  -1   6   3      521.64      460.63     21.91 o 
   0   6   3     2093.40     2056.23     47.03 o 
   1   6   3      588.17      535.68     24.49 o 
   2   6   3     3501.21     3369.96    103.41 o 
   3   6   3    10752.70    11085.46    440.15 o 
   4   6   3      265.43      282.56     21.75 o 
   5   6   3     3888.18     3939.32    183.13 o 
   6   6   3     5990.21     6070.13    139.98 o 
   7   6   3     1793.03     1799.56     61.44 o 
   8   6   3     1486.82     1522.19     82.93 o 
   9   6   3     3620.91     2923.21    472.54 o 
  10   6   3     2691.52     2712.55    103.00 o 
  11   6   3      364.16      340.37     50.79 o 
  12   6   3      667.60      489.26     64.30 o 
 -11   7   3     2522.43     2524.49    107.16 o 
 -10   7   3      182.15      144.32     27.12 o 
  -9   7   3     1786.70     2002.82    108.89 o 
  -8   7   3        8.94       26.39     13.40 o 
  -7   7   3     3071.67     3007.69    104.11 o 
  -6   7   3     1530.47     1529.63     81.83 o 
  -5   7   3     8698.30     9172.80    301.01 o 
  -4   7   3     3620.72     3532.74     89.58 o 
  -3   7   3      976.30      883.33     42.40 o 
  -2   7   3     8977.95     9071.42    169.21 o 
  -1   7   3    10936.49    11243.99    202.76 o 
   0   7   3     2795.48     2663.25     63.00 o 
   1   7   3    10772.59    10480.69    319.83 o 
   2   7   3     8849.97     8712.93    168.24 o 
   3   7   3     1019.73      978.93     38.05 o 
   4   7   3     3552.54     3545.61     98.44 o 
   5   7   3     8851.93     9047.25    206.04 o 
   6   7   3     1358.85     1195.75     70.30 o 
   7   7   3     3288.24     3309.35     94.77 o 
   8   7   3        8.89       19.63     12.02 o 
   9   7   3     1782.76     1830.40     83.90 o 
  10   7   3      148.48      151.89     35.76 o 
  11   7   3     2469.62     2564.40    133.58 o 
 -11   8   3       79.38       23.40     31.60 o 
 -10   8   3     1436.90     1331.90     73.85 o 
  -9   8   3      551.82      517.20     47.90 o 
  -8   8   3      143.07      112.09     29.21 o 
  -7   8   3      952.90      995.84    102.51 o 
  -6   8   3     2035.96     2015.16     79.74 o 
  -5   8   3     1388.65     1272.46     58.67 o 
  -4   8   3    10275.35    10300.48    373.88 o 
  -3   8   3      221.63      196.62     22.56 o 
  -2   8   3      532.32      428.50     25.49 o 
  -1   8   3     1477.27     1428.32     46.11 o 
   0   8   3    23125.24    23620.70    393.48 o 
   1   8   3     1411.98     1441.50    127.70 o 
   2   8   3      480.88      379.61     23.77 o 
   3   8   3      207.12      193.33     19.30 o 
   4   8   3    10393.86    10109.41    425.92 o 
   5   8   3     1385.89     1443.62     55.53 o 
   6   8   3     2258.26     2178.24     87.21 o 
   7   8   3     1015.70     1071.72     78.33 o 
   8   8   3      136.98      118.05     37.93 o 
   9   8   3      529.55      539.32     74.36 o 
  10   8   3     1380.82     1247.55     84.77 o 
  11   8   3       98.23       95.54     29.59 o 
 -10   9   3      545.26      531.43     51.72 o 
  -9   9   3      404.93      383.85     43.24 o 
  -8   9   3     2300.10     2238.36    212.81 o 
  -7   9   3     2097.48     2014.20     85.40 o 
  -6   9   3     1468.61     1435.66     97.82 o 
  -5   9   3      808.92      841.31    103.92 o 
  -4   9   3      667.67      659.76     43.00 o 
  -3   9   3     2103.91     1879.78     69.13 o 
  -2   9   3     7219.74     7382.71    148.74 o 
  -1   9   3     2470.91     2462.83     61.17 o 
   0   9   3     1056.17      939.70     32.95 o 
   1   9   3     2231.70     2137.87     88.60 o 
   2   9   3     7155.93     7324.95    166.64 o 
   3   9   3     2129.11     2040.01     97.69 o 
   4   9   3      629.76      598.22     45.19 o 
   5   9   3      776.68      756.60     53.99 o 
   6   9   3     1538.66     1507.72    104.16 o 
   7   9   3     2246.33     2242.72     90.93 o 
   8   9   3     2149.39     2212.46     93.75 o 
   9   9   3      381.97      421.53     52.28 o 
  10   9   3      522.34      568.76     85.60 o 
 -10  10   3      387.38      375.61     61.56 o 
  -9  10   3     3483.94     3895.09    138.51 o 
  -8  10   3      434.32      420.34     44.57 o 
  -7  10   3     4432.90     4887.60    310.97 o 
  -6  10   3      252.60      234.81     65.57 o 
  -5  10   3      317.43      334.21     41.27 o 
  -4  10   3      961.48      898.85     54.22 o 
  -3  10   3     6882.28     7147.68    219.87 o 
  -2  10   3     1158.36     1072.49     41.44 o 
  -1  10   3     3248.73     3201.28     62.16 o 
   0  10   3        9.16       13.90      9.47 o 
   1  10   3     3202.63     3002.76    154.80 o 
   2  10   3     1068.63      932.32     73.41 o 
   3  10   3     6625.18     6973.29    294.45 o 
   4  10   3      992.37      963.37     86.02 o 
   5  10   3      308.41      312.36     57.26 o 
   6  10   3      279.99      206.08     47.78 o 
   7  10   3     4415.79     5024.73    283.00 o 
   8  10   3      421.01      429.44     56.11 o 
   9  10   3     3388.78     3824.64    172.62 o 
  10  10   3      377.74      350.84     75.76 o 
  -9  11   3      535.48      471.18     50.66 o 
  -8  11   3     3164.34     3449.72    126.88 o 
  -7  11   3     1492.44     1484.04    126.31 o 
  -6  11   3      687.54      593.45     98.76 o 
  -5  11   3     1620.25     1624.45     75.00 o 
  -4  11   3     1444.26     1529.83     68.36 o 
  -3  11   3     1621.00     1668.89     68.45 o 
  -2  11   3     5202.57     5335.23    121.37 o 
  -1  11   3     1028.83      937.51     39.88 o 
   0  11   3     1039.14      877.21     55.51 o 
   1  11   3     1007.10      936.37     59.39 o 
   2  11   3     5186.08     5010.30    176.54 o 
   3  11   3     1479.40     1195.55     92.91 o 
   4  11   3     1484.29     1447.53    111.29 o 
   5  11   3     1593.02     1790.53    130.44 o 
   6  11   3      753.51      719.29     67.11 o 
   7  11   3     1474.65     1663.56    101.02 o 
   8  11   3     3136.48     3126.93    150.96 o 
   9  11   3      532.16      533.78     66.15 o 
  -8  12   3       83.92       78.51     23.06 o 
  -7  12   3      372.44      370.42     66.56 o 
  -6  12   3     3614.91     3807.52    140.97 o 
  -5  12   3      209.11      184.66     28.47 o 
  -4  12   3      698.77      648.80     49.08 o 
  -3  12   3     1482.66     1625.54     83.26 o 
  -2  12   3     1707.96     1811.47     77.34 o 
  -1  12   3      878.35      807.96     46.02 o 
   0  12   3     3411.99     3329.33    153.81 o 
   1  12   3      812.15      765.36     99.57 o 
   2  12   3     1712.71     1619.96     88.99 o 
   3  12   3     1398.88     1367.47     96.38 o 
   4  12   3      704.17      736.78     67.54 o 
   5  12   3      210.46      194.63     40.24 o 
   6  12   3     3784.63     3970.17    172.25 o 
   7  12   3      405.35      363.94     53.10 o 
   8  12   3       72.20       70.01     26.26 o 
  -7  13   3      112.77      158.84     38.70 o 
  -6  13   3      406.76      420.26     44.32 o 
  -5  13   3     4757.80     5105.35    253.02 o 
  -4  13   3      392.50      331.63     57.32 o 
  -3  13   3      416.51      412.65     48.19 o 
  -2  13   3       57.31       57.68     18.11 o 
  -1  13   3     4992.83     5435.25    128.63 o 
   0  13   3      418.73      375.32     36.20 o 
   1  13   3     5001.28     4948.58    292.27 o 
   2  13   3       74.97       93.85     50.25 o 
   3  13   3      419.42      425.77     87.84 o 
   4  13   3      395.65      262.05     73.17 o 
   5  13   3     4899.36     5336.80    343.00 o 
   6  13   3      397.38      418.36     57.36 o 
   7  13   3      162.82      157.85     35.47 o 
  -6  14   3      428.65      447.07     47.30 o 
  -5  14   3      309.05      296.86     38.47 o 
  -4  14   3     1388.70     1321.43     69.64 o 
  -3  14   3     2015.79     1981.35    100.10 o 
  -2  14   3     1446.24     1421.75     69.02 o 
  -1  14   3     1183.33     1259.95     61.50 o 
   0  14   3     2297.71     2511.10     92.63 o 
   1  14   3     1217.91     1314.23     64.99 o 
   2  14   3     1397.00     1444.46    144.16 o 
   3  14   3     2027.42     1865.29    170.09 o 
   4  14   3     1373.65     1161.97    142.46 o 
   5  14   3      346.43      379.06     81.13 o 
   6  14   3      492.60      448.22     94.20 o 
  -5  15   3      373.36      336.37     49.40 o 
  -4  15   3     1175.18     1219.43    118.66 o 
  -3  15   3      803.99      896.38     59.97 o 
  -2  15   3     2055.02     2421.21    168.32 o 
  -1  15   3      797.26      742.06     53.34 o 
   0  15   3      192.82      162.81     26.35 o 
   1  15   3      753.94      750.51     54.88 o 
   2  15   3     1963.72     1891.86    176.80 o 
   3  15   3      897.51      846.19    124.49 o 
   4  15   3     1096.78     1099.05    145.17 o 
   5  15   3      382.65      285.97     85.60 o 
  -2  16   3      159.97      218.34     65.28 o 
  -1  16   3      187.98      169.81     41.08 o 
   0  16   3      627.61      658.62     53.09 o 
   1  16   3      150.44      189.29     67.99 o 
   2  16   3      134.77      191.00     31.18 o 
   0   0   4    47620.67    46614.64   4010.13 o 
   1   0   4      179.45      160.52     12.09 o 
   2   0   4     1743.12     1698.18     59.92 o 
   3   0   4      154.85      142.63     11.69 o 
   4   0   4     8931.82     9544.49    186.39 o 
   5   0   4     3853.57     4075.48     83.68 o 
   6   0   4     9857.89    10678.37    187.81 o 
   7   0   4     3078.23     2996.25     81.49 o 
   8   0   4       77.63       82.18     18.22 o 
   9   0   4     2486.62     2325.96     89.07 o 
  10   0   4     1877.80     1830.22     81.32 o 
  11   0   4     4569.46     4717.23    153.09 o 
  12   0   4     2353.48     2035.58    190.33 o 
 -12   1   4     1432.11     1437.16     76.26 o 
 -11   1   4     2014.88     2130.41     92.78 o 
 -10   1   4     1300.43     1211.94     66.80 o 
  -9   1   4     1745.62     1665.11     73.91 o 
  -8   1   4     3826.79     3865.44    120.94 o 
  -7   1   4     2901.89     3003.93     94.66 o 
  -6   1   4      782.81      846.47     48.60 o 
  -5   1   4    11254.70    11983.17    204.36 o 
  -4   1   4     9602.94    10342.08    180.97 o 
  -3   1   4     3990.60     4002.99     77.71 o 
  -2   1   4     3604.29     3689.51    131.26 o 
  -1   1   4    20015.96    20513.03    424.72 o 
   0   1   4     8390.92     8345.55    152.71 o 
   1   1   4    21291.11    22667.83    464.67 o 
   2   1   4     4144.64     4078.70    189.54 o 
   3   1   4     4052.09     4229.90     98.82 o 
   4   1   4     9741.54    10725.56    181.23 o 
   5   1   4    11644.49    12395.93    239.41 o 
   6   1   4      821.07      892.05     32.19 o 
   7   1   4     2881.54     2886.10     80.11 o 
   8   1   4     3833.04     3958.62    119.60 o 
   9   1   4     1692.49     1733.03     75.00 o 
  10   1   4     1374.66     1307.26     67.01 o 
  11   1   4     1997.21     2035.15     91.06 o 
  12   1   4     1330.67     1249.27     85.89 o 
 -12   2   4      120.62      121.28     24.36 o 
 -11   2   4        4.76       -0.92     14.31 o 
 -10   2   4      215.93      194.83     35.87 o 
  -9   2   4     3785.27     3839.52    276.83 o 
  -8   2   4      192.88      182.09     39.64 o 
  -7   2   4     7132.42     7745.61    190.25 o 
  -6   2   4     1446.25     1424.23     47.59 o 
  -5   2   4     1864.46     1940.76     48.26 o 
  -4   2   4     3704.06     3729.35     90.30 o 
  -3   2   4    14030.29    14440.82    236.18 o 
  -2   2   4    14964.54    15408.66    247.96 o 
  -1   2   4     3652.59     3432.27     87.72 o 
   0   2   4      173.85      179.24     15.82 o 
   1   2   4     3814.65     3559.75    142.73 o 
   2   2   4    15180.93    13987.66    806.20 o 
   3   2   4    14136.39    13878.09    733.18 o 
   4   2   4     3629.30     3667.95     93.35 o 
   5   2   4     1875.41     1928.22     49.15 o 
   6   2   4     1429.90     1433.00     49.79 o 
   7   2   4     7121.80     7376.01    159.66 o 
   8   2   4      144.14      111.72     20.71 o 
   9   2   4     4112.69     4266.51    152.61 o 
  10   2   4      238.00      200.45     37.32 o 
  11   2   4       14.34       27.88     16.29 o 
  12   2   4      152.51      140.99     34.12 o 
 -12   3   4      695.01      719.73     59.50 o 
 -11   3   4      298.04      318.31     58.54 o 
 -10   3   4     1512.72     1347.05     69.46 o 
  -9   3   4      450.10      407.41     39.47 o 
  -8   3   4     4097.46     4254.26    138.67 o 
  -7   3   4      783.49      675.12     41.50 o 
  -6   3   4     3442.23     3611.79    106.28 o 
  -5   3   4     2610.71     2596.53     59.14 o 
  -4   3   4     8259.06     8760.04    152.44 o 
  -3   3   4     7736.79     7934.87    139.17 o 
  -2   3   4    20546.10    21882.31    334.40 o 
  -1   3   4     3122.67     2838.09     77.54 o 
   0   3   4     2502.98     2372.82     67.97 o 
   1   3   4     3157.80     2956.20    145.96 o 
   2   3   4    21139.79    20971.75    929.26 o 
   3   3   4     7683.68     7588.58    176.12 o 
   4   3   4     7620.63     8466.82    150.13 o 
   5   3   4     2492.63     2486.64     59.95 o 
   6   3   4     3332.41     3641.65     75.10 o 
   7   3   4      722.37      669.41     41.86 o 
   8   3   4     3793.11     4013.85    198.44 o 
   9   3   4      539.69      514.77     48.07 o 
  10   3   4     1636.46     1548.74     85.04 o 
  11   3   4      300.72      255.46     42.02 o 
  12   3   4      699.52      628.29    100.80 o 
 -12   4   4     1014.22      816.66     62.61 o 
 -11   4   4      382.78      348.20     41.20 o 
 -10   4   4     3338.93     3398.69    121.39 o 
  -9   4   4     2120.87     2181.24    126.60 o 
  -8   4   4      234.58      218.11     30.88 o 
  -7   4   4     2604.33     2446.69     86.43 o 
  -6   4   4     7276.35     7318.58    339.43 o 
  -5   4   4     4078.84     4122.01    138.87 o 
  -4   4   4     8857.22     9164.07    162.29 o 
  -3   4   4     7120.61     7304.80    132.25 o 
  -2   4   4     3098.52     3179.86     62.60 o 
  -1   4   4     3880.86     3630.10    103.35 o 
   0   4   4    10814.58    10404.23    481.34 o 
   1   4   4     3973.34     3733.77    149.15 o 
   2   4   4     2996.25     3005.23    107.98 o 
   3   4   4     7187.56     7230.88    167.70 o 
   4   4   4     8637.41     9261.19    161.74 o 
   5   4   4     3972.32     4112.65     86.52 o 
   6   4   4     6915.33     6689.74    352.24 o 
   7   4   4     2455.73     2434.29     74.98 o 
   8   4   4      229.74      197.88     27.53 o 
   9   4   4     2137.13     2156.81     83.34 o 
  10   4   4     3340.40     3155.13    132.75 o 
  11   4   4      350.76      270.80     43.39 o 
  12   4   4     1073.62     1020.57    122.66 o 
 -12   5   4     1098.20     1034.22    180.89 o 
 -11   5   4     3332.03     3423.11    128.59 o 
 -10   5   4     2553.78     2643.41    173.59 o 
  -9   5   4     1335.23     1286.23     73.54 o 
  -8   5   4      275.48      335.59     35.57 o 
  -7   5   4     1956.74     1938.25     76.49 o 
  -6   5   4     2401.85     2418.37    120.05 o 
  -5   5   4    14620.60    15310.86    286.72 o 
  -4   5   4     1058.48     1006.37     36.93 o 
  -3   5   4     1759.42     1889.39     48.13 o 
  -2   5   4       69.80       54.36      8.47 o 
  -1   5   4    13054.37    12947.01    197.51 o 
   0   5   4     1143.47     1064.54     47.53 o 
   1   5   4    12646.93    12720.13    392.83 o 
   2   5   4       95.25      100.34     12.37 o 
   3   5   4     1636.41     1780.71     43.89 o 
   4   5   4     1141.84     1166.41     69.69 o 
   5   5   4    14167.80    14595.36    275.85 o 
   6   5   4     2314.64     2198.47     65.31 o 
   7   5   4     2062.44     2131.68     69.11 o 
   8   5   4      284.36      236.50     25.03 o 
   9   5   4     1390.76     1190.39     76.73 o 
  10   5   4     2550.42     2325.66    140.51 o 
  11   5   4     3559.78     3646.19    187.14 o 
  12   5   4     1094.13     1200.20    129.91 o 
 -11   6   4     1692.66     1592.19     80.72 o 
 -10   6   4     2584.97     2581.66    104.63 o 
  -9   6   4     1892.43     1909.12     86.01 o 
  -8   6   4     2404.36     2311.97     90.80 o 
  -7   6   4     1345.87     1355.13     79.25 o 
  -6   6   4     2761.76     2789.18    114.99 o 
  -5   6   4     1632.47     1534.26     70.21 o 
  -4   6   4     3010.29     2993.51     78.53 o 
  -3   6   4     3359.12     3221.23     80.01 o 
  -2   6   4      662.99      585.05     23.50 o 
  -1   6   4     1289.08     1275.04     31.36 o 
   0   6   4    13911.75    13807.38    604.54 o 
   1   6   4     1381.14     1369.87     70.96 o 
   2   6   4      759.75      662.12     23.80 o 
   3   6   4     3541.10     3394.76     76.69 o 
   4   6   4     2937.30     2801.37    142.55 o 
   5   6   4     1611.34     1472.24     86.31 o 
   6   6   4     2752.17     2741.22     95.92 o 
   7   6   4     1300.71     1238.65     48.64 o 
   8   6   4     2520.12     2448.82     94.46 o 
   9   6   4     1929.21     1859.04    139.48 o 
  10   6   4     2623.90     2445.16    122.19 o 
  11   6   4     1708.86     1638.21    151.26 o 
 -11   7   4      244.69      263.17     36.15 o 
 -10   7   4      536.32      555.76     51.29 o 
  -9   7   4      683.76      655.81     53.31 o 
  -8   7   4     6633.78     6881.68    193.73 o 
  -7   7   4     1644.55     1613.63     98.96 o 
  -6   7   4      320.48      322.78     33.75 o 
  -5   7   4      552.65      557.98     39.99 o 
  -4   7   4     6947.87     6961.02    152.48 o 
  -3   7   4     1907.30     1760.61    104.27 o 
  -2   7   4     6628.08     6624.04    134.65 o 
  -1   7   4     3331.52     3106.45     65.60 o 
   0   7   4      310.90      281.52     21.85 o 
   1   7   4     3206.12     2900.48     79.91 o 
   2   7   4     7009.99     6734.77    135.36 o 
   3   7   4     1953.11     1783.37     49.87 o 
   4   7   4     7261.62     7496.07    151.73 o 
   5   7   4      496.79      404.31     39.93 o 
   6   7   4      425.10      420.02     35.57 o 
   7   7   4     1701.58     1675.86     72.81 o 
   8   7   4     6706.89     6825.21    308.32 o 
   9   7   4      652.23      690.99     57.96 o 
  10   7   4      510.03      479.30     57.25 o 
  11   7   4      250.80      244.81     61.04 o 
 -11   8   4      394.54      176.64    109.03 o 
 -10   8   4      341.19      323.67     57.65 o 
  -9   8   4     2977.62     3030.70    142.79 o 
  -8   8   4      156.01      188.00     33.56 o 
  -7   8   4     4149.97     4404.96    168.17 o 
  -6   8   4     1079.95     1026.33     54.21 o 
  -5   8   4      384.52      340.97     34.99 o 
  -4   8   4      374.51      314.82     25.82 o 
  -3   8   4     8177.73     8490.71    438.92 o 
  -2   8   4     8712.73     8706.31    209.71 o 
  -1   8   4     5633.15     5450.49     88.01 o 
   0   8   4      191.44      163.55     18.76 o 
   1   8   4     5930.34     5335.14    185.82 o 
   2   8   4     8766.00     8916.49    171.50 o 
   3   8   4     8068.87     7634.57    435.08 o 
   4   8   4      412.16      318.86     28.98 o 
   5   8   4      393.77      415.20     34.05 o 
   6   8   4     1077.06     1040.02     66.06 o 
   7   8   4     3984.49     4097.89    236.11 o 
   8   8   4      175.09      134.84     37.06 o 
   9   8   4     3148.15     3267.13    165.53 o 
  10   8   4      361.76      367.15     72.11 o 
  11   8   4      357.92      314.49     74.00 o 
 -10   9   4      371.24      367.91     41.94 o 
  -9   9   4     1201.23     1304.18     71.52 o 
  -8   9   4     2018.32     2011.40    117.09 o 
  -7   9   4     1048.66     1090.08     60.22 o 
  -6   9   4      319.79      293.88     34.83 o 
  -5   9   4     4867.77     4955.72    254.67 o 
  -4   9   4     1833.98     1763.76     61.20 o 
  -3   9   4     1338.03     1275.98     54.99 o 
  -2   9   4     5188.21     5371.44    117.49 o 
  -1   9   4     3456.42     3461.61     85.54 o 
   0   9   4     8496.03     8946.56    229.53 o 
   1   9   4     3332.85     3384.47    146.93 o 
   2   9   4     5164.70     5443.63    178.74 o 
   3   9   4     1415.27     1334.77     73.32 o 
   4   9   4     1662.10     1525.77     97.68 o 
   5   9   4     4458.08     4812.02    193.68 o 
   6   9   4      298.67      239.62     39.23 o 
   7   9   4     1025.64     1121.48     85.13 o 
   8   9   4     1960.60     2253.36    221.84 o 
   9   9   4     1150.53     1153.90    120.95 o 
  10   9   4      439.74      545.55     89.08 o 
 -10  10   4     2175.22     1276.36    779.61 o 
  -9  10   4      344.42      296.29     38.96 o 
  -8  10   4        2.30      -20.27     20.79 o 
  -7  10   4     1952.95     1954.55     86.02 o 
  -6  10   4     4558.99     4787.01    352.23 o 
  -5  10   4      321.84      292.57     33.51 o 
  -4  10   4     3868.70     4175.66    138.34 o 
  -3  10   4      360.58      273.63     30.89 o 
  -2  10   4     1055.67      978.22     40.05 o 
  -1  10   4      745.13      752.51     34.78 o 
   0  10   4     6067.20     6361.52    207.85 o 
   1  10   4      739.51      696.49     86.96 o 
   2  10   4     1050.20      823.19     85.37 o 
   3  10   4      378.13      391.10     44.54 o 
   4  10   4     3666.61     3987.87    171.26 o 
   5  10   4      367.71      340.68     45.57 o 
   6  10   4     4400.42     5130.56    195.86 o 
   7  10   4     1937.77     1881.44    146.70 o 
   8  10   4        2.30       19.46     22.63 o 
   9  10   4      365.19      310.73     51.83 o 
  10  10   4     2259.20     2401.17    176.98 o 
  -9  11   4     1687.64     1676.99     98.19 o 
  -8  11   4      368.27      408.99     64.86 o 
  -7  11   4     1550.24     1456.58    169.23 o 
  -6  11   4     1357.15     1456.69     72.63 o 
  -5  11   4     2337.88     2280.35    161.50 o 
  -4  11   4     1115.19     1035.55     56.73 o 
  -3  11   4      274.85      225.58     27.71 o 
  -2  11   4     1825.69     1726.51     58.11 o 
  -1  11   4     2939.53     2922.85     80.85 o 
   0  11   4      656.10      647.82     86.31 o 
   1  11   4     3143.74     3070.62    200.96 o 
   2  11   4     1865.50     1887.97    154.53 o 
   3  11   4      224.57      253.25     39.19 o 
   4  11   4     1039.65      935.25     69.82 o 
   5  11   4     2394.76     2771.92    299.93 o 
   6  11   4     1387.90     1289.23     85.57 o 
   7  11   4     1516.76     1507.01     95.80 o 
   8  11   4      342.31      383.00     52.48 o 
   9  11   4     1831.21     1948.76    116.65 o 
  -8  12   4     2361.73     2686.93    205.80 o 
  -7  12   4     1101.34     1118.46     80.46 o 
  -6  12   4     1090.91     1117.72     63.66 o 
  -5  12   4      352.13      355.79     39.41 o 
  -4  12   4       79.98       98.57     21.94 o 
  -3  12   4     4491.05     4755.84    142.19 o 
  -2  12   4      466.05      427.37     32.40 o 
  -1  12   4     1991.02     2007.73     66.03 o 
   0  12   4      847.41      771.62     50.05 o 
   1  12   4     2023.67     1913.72    155.95 o 
   2  12   4      448.66      406.04     80.48 o 
   3  12   4     4576.20     4471.78    278.25 o 
   4  12   4       92.19       76.59     45.78 o 
   5  12   4      384.32      374.58     85.78 o 
   6  12   4     1067.03     1001.92    199.87 o 
   7  12   4     1211.77     1371.77     92.30 o 
   8  12   4     2390.64     2581.31    138.00 o 
  -7  13   4      758.45      925.96    112.23 o 
  -6  13   4      621.17      588.85     74.39 o 
  -5  13   4      570.28      556.72     50.30 o 
  -4  13   4     2592.02     2830.55    107.12 o 
  -3  13   4      891.55      876.84     64.19 o 
  -2  13   4     3128.93     3171.10    110.63 o 
  -1  13   4      564.04      541.43     37.36 o 
   0  13   4       48.45       56.17     18.13 o 
   1  13   4      591.38      508.08     88.73 o 
   2  13   4     3263.61     3080.28    219.99 o 
   3  13   4      884.13      867.99    118.12 o 
   4  13   4     2715.25     2854.52    218.40 o 
   5  13   4      617.64      680.87    107.17 o 
   6  13   4      648.72      797.41    117.24 o 
   7  13   4      801.67      729.71    111.41 o 
  -6  14   4     1339.13     1558.79     81.25 o 
  -5  14   4      396.67      378.62     47.30 o 
  -4  14   4      958.76      959.51     62.18 o 
  -3  14   4     1291.96     1387.85     82.54 o 
  -2  14   4      328.57      330.19     37.89 o 
  -1  14   4     1996.77     2126.03     84.01 o 
   0  14   4     1279.01     1187.17     60.81 o 
   1  14   4     2021.79     1864.58    165.31 o 
   2  14   4      323.65      317.37     75.65 o 
   3  14   4     1349.24     1380.42    144.63 o 
   4  14   4      923.28      905.28    129.14 o 
   5  14   4      381.02      290.09     73.58 o 
  -4  15   4      175.11      227.69     33.63 o 
  -3  15   4      200.36      214.28     33.65 o 
  -2  15   4      857.47      806.93     69.57 o 
  -1  15   4     2510.54     2629.94     99.06 o 
   0  15   4      933.75     1012.96     98.61 o 
   1  15   4     2253.67     2364.20     95.07 o 
   2  15   4      903.35      915.47    127.31 o 
   3  15   4      210.49      201.02     68.99 o 
   4  15   4      201.50      149.64     62.68 o 
  -2  16   4      287.19      330.86     70.70 o 
  -1  16   4      468.41      496.84     46.49 o 
   0  16   4     1377.33     1400.80     71.05 o 
   1  16   4      504.94      542.03     50.59 o 
   2  16   4      330.98      328.63     42.66 o 
   1   0   5     1791.08     1584.57     49.63 o 
   2   0   5     1521.27     1428.84     35.00 o 
   3   0   5    29804.67    32189.08    796.71 o 
   4   0   5      562.03      490.20     21.54 o 
   5   0   5      519.55      564.82     27.60 o 
   6   0   5     2972.75     2908.97     68.75 o 
   7   0   5     6931.61     7408.93    160.67 o 
   8   0   5     3693.16     3889.54    119.64 o 
   9   0   5      774.65      674.30     48.07 o 
  10   0   5     1266.29     1223.34     90.76 o 
  11   0   5       63.79       49.39     19.24 o 
  12   0   5      320.61      319.43     41.17 o 
 -12   1   5      882.55      864.59    133.12 o 
 -11   1   5      814.65      770.36     58.51 o 
 -10   1   5     1882.92     1798.29     97.24 o 
  -9   1   5      874.21      839.36     52.86 o 
  -8   1   5     2617.57     2627.66     92.62 o 
  -7   1   5     4221.91     4155.29    433.55 o 
  -6   1   5     2371.21     2253.22     64.86 o 
  -5   1   5     6729.62     6830.71    128.90 o 
  -4   1   5     5032.69     5244.77    113.79 o 
  -3   1   5     3048.48     2932.47     70.93 o 
  -2   1   5     7649.80     7842.10    135.60 o 
  -1   1   5     9173.13     9010.84    200.87 o 
   0   1   5    14970.95    15975.85    284.18 o 
   1   1   5     8663.09     8874.65    125.13 o 
   2   1   5     7765.85     8046.16    155.67 o 
   3   1   5     3159.57     3036.68     62.74 o 
   4   1   5     4839.48     4008.12    574.57 o 
   5   1   5     6918.68     7262.43    133.03 o 
   6   1   5     2362.84     2257.66     58.34 o 
   7   1   5     4504.67     4773.67    135.92 o 
   8   1   5     2561.35     2584.48    102.55 o 
   9   1   5      840.60      875.35     52.08 o 
  10   1   5     1962.53     1864.26     82.00 o 
  11   1   5      695.43      684.75     54.88 o 
  12   1   5      806.82      649.63     56.68 o 
 -12   2   5     1880.50     2007.50    299.57 o 
 -11   2   5      552.37      542.38     50.44 o 
 -10   2   5     2388.97     2567.01    145.29 o 
  -9   2   5      574.60      529.58     44.78 o 
  -8   2   5      826.83      775.98     48.63 o 
  -7   2   5     2138.18     2127.69     83.55 o 
  -6   2   5     9248.70     9921.32    230.57 o 
  -5   2   5     3219.18     3107.12     91.18 o 
  -4   2   5     5574.67     5625.40    125.60 o 
  -3   2   5     2157.20     2272.76     52.26 o 
  -2   2   5     4884.82     5056.85     96.46 o 
  -1   2   5    12507.40    12793.98    277.92 o 
   0   2   5     9001.30     8783.46    197.89 o 
   1   2   5    12546.84    13142.66    447.88 o 
   2   2   5     4751.09     4799.64    171.77 o 
   3   2   5     2176.26     2123.54     66.24 o 
   4   2   5     5496.80     5422.14    116.47 o 
   5   2   5     3198.08     2998.65    101.34 o 
   6   2   5     9667.98    10117.04    181.87 o 
   7   2   5     2074.60     2112.22     58.77 o 
   8   2   5      832.91      807.21     61.32 o 
   9   2   5      614.10      588.73     44.42 o 
  10   2   5     2401.21     2491.69    110.40 o 
  11   2   5      540.32      620.50     61.08 o 
  12   2   5     1851.92     1854.27    155.42 o 
 -12   3   5      413.42      381.84     46.07 o 
 -11   3   5     2422.90     2682.85    205.07 o 
 -10   3   5      640.26      528.07     53.32 o 
  -9   3   5     2142.31     1997.96     98.09 o 
  -8   3   5     1567.54     1602.66     69.61 o 
  -7   3   5     2383.65     2231.88     82.03 o 
  -6   3   5     1910.36     1781.77     57.71 o 
  -5   3   5    11076.88    11813.69    209.18 o 
  -4   3   5     2525.81     2622.29     60.46 o 
  -3   3   5      577.97      559.96     27.53 o 
  -2   3   5     4199.37     4158.72     95.48 o 
  -1   3   5    12855.79    13258.46    289.55 o 
   0   3   5    13097.17    13241.90    288.33 o 
   1   3   5    13098.03    12996.49    568.00 o 
   2   3   5     3987.34     3587.40    207.16 o 
   3   3   5      557.93      545.59     19.53 o 
   4   3   5     2400.00     2510.56     73.53 o 
   5   3   5    11204.30    12161.70    232.55 o 
   6   3   5     1851.50     1867.12    103.62 o 
   7   3   5     2469.71     2405.60     64.42 o 
   8   3   5     1480.33     1416.57     62.38 o 
   9   3   5     2144.93     2044.80    143.22 o 
  10   3   5      645.41      632.92     57.72 o 
  11   3   5     2368.69     2415.79    176.27 o 
  12   3   5      431.67      414.64     84.95 o 
 -12   4   5      762.37      508.13    406.04 o 
 -11   4   5       35.74       17.68     16.86 o 
 -10   4   5      751.20      715.68     55.09 o 
  -9   4   5     2347.17     2356.10    134.78 o 
  -8   4   5      983.36      866.22     51.70 o 
  -7   4   5     2839.34     2906.80    159.81 o 
  -6   4   5     1724.35     1576.83     64.85 o 
  -5   4   5     1168.09     1106.28     42.07 o 
  -4   4   5     2478.83     2264.49     55.90 o 
  -3   4   5     5723.52     5540.09    107.10 o 
  -2   4   5     3180.27     3227.91     70.08 o 
  -1   4   5    10611.38    10705.05    240.60 o 
   0   4   5    15777.10    16496.90    356.97 o 
   1   4   5    10647.93    10158.28    611.18 o 
   2   4   5     2949.13     2733.73     65.78 o 
   3   4   5     5480.02     5209.34    226.60 o 
   4   4   5     2471.78     2269.80     65.35 o 
   5   4   5     1163.13     1118.53     38.69 o 
   6   4   5     1635.99     1707.91     49.29 o 
   7   4   5     2800.93     2574.99    338.13 o 
   8   4   5     1055.73      965.83     57.69 o 
   9   4   5     2269.47     2290.30    154.30 o 
  10   4   5      785.89      779.61     95.21 o 
  11   4   5       65.91       75.12     40.59 o 
  12   4   5      754.51      916.30    117.71 o 
 -11   5   5      106.92       82.44     27.75 o 
 -10   5   5      268.81      242.42     33.99 o 
  -9   5   5     2167.65     2169.71     89.44 o 
  -8   5   5     4104.87     4181.38    131.47 o 
  -7   5   5     2214.11     2150.88    154.38 o 
  -6   5   5     1927.54     1879.20    119.08 o 
  -5   5   5       46.09       60.96     12.32 o 
  -4   5   5     4320.00     4350.90     90.71 o 
  -3   5   5     2407.52     2334.33     57.66 o 
  -2   5   5    12248.75    12553.28    224.28 o 
  -1   5   5     1860.37     1766.32     61.02 o 
   0   5   5     2949.16     2650.79    111.29 o 
   1   5   5     1883.50     1741.32    101.82 o 
   2   5   5    12197.22    11867.13    495.45 o 
   3   5   5     2416.39     2372.54     52.96 o 
   4   5   5     4177.18     4231.69    140.00 o 
   5   5   5       35.72       31.29      7.32 o 
   6   5   5     1910.67     1978.22     69.59 o 
   7   5   5     2206.15     2232.76    101.60 o 
   8   5   5     4094.93     3121.02    877.65 o 
   9   5   5     2137.04     2185.65    328.60 o 
  10   5   5      228.77      172.03     51.14 o 
  11   5   5       95.26       40.12     35.47 o 
 -11   6   5     1151.75     1198.43     91.01 o 
 -10   6   5     1149.85     1055.31     64.64 o 
  -9   6   5     4035.44     4255.19    143.13 o 
  -8   6   5     3803.70     3846.52    126.69 o 
  -7   6   5     3024.65     3083.94    129.38 o 
  -6   6   5     1721.94     1656.53     73.57 o 
  -5   6   5     2784.22     2732.31     77.14 o 
  -4   6   5     3835.53     4030.00     88.42 o 
  -3   6   5     4773.57     4620.62    129.62 o 
  -2   6   5     1012.31      953.14     45.46 o 
  -1   6   5     5879.12     5859.05    119.26 o 
   0   6   5     8511.38     7959.38    442.18 o 
   1   6   5     5661.61     5642.21    140.36 o 
   2   6   5     1016.08      893.21     32.79 o 
   3   6   5     4886.05     4479.80    190.12 o 
   4   6   5     4006.46     3851.74    138.97 o 
   5   6   5     2759.47     2693.26     87.96 o 
   6   6   5     1757.23     1652.32     66.80 o 
   7   6   5     3058.69     3271.76    235.11 o 
   8   6   5     3853.34     3886.78    128.33 o 
   9   6   5     3914.66     4090.81    162.71 o 
  10   6   5     1099.08     1124.36    118.30 o 
  11   6   5     1098.87     1151.36    125.31 o 
 -11   7   5     2601.07     2635.58    112.38 o 
 -10   7   5     1431.15     1293.81     74.51 o 
  -9   7   5      929.13      803.98     72.88 o 
  -8   7   5     2956.25     2963.81    191.10 o 
  -7   7   5     3958.86     4097.22    262.76 o 
  -6   7   5     2121.91     2131.60     95.30 o 
  -5   7   5     4542.07     4561.67    238.37 o 
  -4   7   5     1672.14     1561.76     69.01 o 
  -3   7   5      567.52      595.97     30.48 o 
  -2   7   5       28.20       17.08      9.26 o 
  -1   7   5     5667.18     5474.87    145.40 o 
   0   7   5     6304.77     6490.74    213.44 o 
   1   7   5     5539.57     5696.10    151.96 o 
   2   7   5       20.16       11.33      9.88 o 
   3   7   5      601.88      506.74     40.08 o 
   4   7   5     1653.57     1592.16     78.59 o 
   5   7   5     4683.05     4449.58    251.92 o 
   6   7   5     2369.17     2429.93     86.73 o 
   7   7   5     4153.61     4288.17    132.61 o 
   8   7   5     2960.25     3355.87    146.54 o 
   9   7   5      909.92      778.14     96.09 o 
  10   7   5     1467.12     1486.47    128.85 o 
  11   7   5     2549.84     2926.57    199.43 o 
 -10   8   5     3688.82     3792.03    280.93 o 
  -9   8   5      514.51      509.18     49.65 o 
  -8   8   5      185.32      138.88     25.52 o 
  -7   8   5      816.40      764.60     54.55 o 
  -6   8   5     7957.03     7968.06    218.90 o 
  -5   8   5     1033.50      913.85     50.42 o 
  -4   8   5     1038.68     1056.02     44.58 o 
  -3   8   5      838.77      789.63     41.55 o 
  -2   8   5     2728.90     2672.68     70.41 o 
  -1   8   5     3833.07     3645.37    125.93 o 
   0   8   5     1857.33     1722.57     80.35 o 
   1   8   5     3682.14     3258.73    115.64 o 
   2   8   5     2735.92     2578.95    102.62 o 
   3   8   5      901.67      776.18     50.69 o 
   4   8   5     1073.08      994.33     61.17 o 
   5   8   5      962.06      714.21     92.08 o 
   6   8   5     8369.54     9712.55    537.48 o 
   7   8   5      750.26      807.78    159.33 o 
   8   8   5      199.80      202.04     41.48 o 
   9   8   5      508.99      515.02     60.28 o 
  10   8   5     3702.27     4246.73    246.32 o 
 -10   9   5      660.10      551.08     54.05 o 
  -9   9   5      362.12      321.93     41.85 o 
  -8   9   5     3959.99     4205.39    161.76 o 
  -7   9   5     1211.14     1191.61    120.88 o 
  -6   9   5      795.13      688.14     50.87 o 
  -5   9   5     2040.48     2053.40     81.49 o 
  -4   9   5     2061.49     1992.15     66.95 o 
  -3   9   5     3151.39     2940.06    183.87 o 
  -2   9   5     3235.52     3249.41     82.93 o 
  -1   9   5     4177.78     4116.23    115.33 o 
   0   9   5     1154.34     1121.48     64.52 o 
   1   9   5     4201.66     3999.29    227.65 o 
   2   9   5     3144.63     3072.98    195.24 o 
   3   9   5     3017.95     2648.80    111.88 o 
   4   9   5     1865.28     1678.03     86.60 o 
   5   9   5     2251.85     2339.83    109.79 o 
   6   9   5      692.68      727.49     63.14 o 
   7   9   5     1189.97     1280.83     83.61 o 
   8   9   5     3800.45     4250.70    178.05 o 
   9   9   5      318.04      290.14     49.89 o 
  10   9   5      645.30      622.96     93.56 o 
  -9  10   5     1094.03     1064.28     82.86 o 
  -8  10   5      927.69      890.12     65.01 o 
  -7  10   5     2284.74     2402.27     98.30 o 
  -6  10   5       10.01       14.61     24.73 o 
  -5  10   5       39.95       37.82     15.82 o 
  -4  10   5     1077.07     1052.81     64.27 o 
  -3  10   5     7337.59     7397.25    227.27 o 
  -2  10   5     3438.05     3557.52     90.87 o 
  -1  10   5     3503.01     3549.16     92.42 o 
   0  10   5       49.22       76.34     20.74 o 
   1  10   5     3501.35     3567.03    217.98 o 
   2  10   5     3460.06     3121.64    204.32 o 
   3  10   5     7021.26     7327.48    374.17 o 
   4  10   5     1099.27      944.01     63.93 o 
   5  10   5       26.03       18.79     32.70 o 
   6  10   5        6.40       -1.54     18.71 o 
   7  10   5     2168.32     2298.95    161.72 o 
   8  10   5      963.15      982.01    127.87 o 
   9  10   5     1028.95     1020.08     83.01 o 
  -9  11   5     1037.42      491.89    337.40 o 
  -8  11   5     1556.79     1533.17     80.25 o 
  -7  11   5      579.14      583.93     52.72 o 
  -6  11   5     1195.18     1172.49     79.14 o 
  -5  11   5      599.68      559.89     48.74 o 
  -4  11   5     2200.87     2272.05    126.80 o 
  -3  11   5     2608.47     2590.24     93.23 o 
  -2  11   5     3768.56     3747.21     96.79 o 
  -1  11   5     2006.50     1884.70     62.47 o 
   0  11   5      235.06      172.78     32.63 o 
   1  11   5     1962.71     1925.21    154.36 o 
   2  11   5     3673.20     3488.91    227.59 o 
   3  11   5     2766.43     2699.81    196.60 o 
   4  11   5     2226.29     2402.53    186.64 o 
   5  11   5      586.82      442.92     85.96 o 
   6  11   5     1170.62     1108.12    131.85 o 
   7  11   5      609.16      553.60    133.68 o 
   8  11   5     1512.46     1657.33    104.36 o 
   9  11   5      999.89     1086.19     85.84 o 
  -8  12   5      296.95      308.57     42.19 o 
  -7  12   5      438.87      461.53     48.12 o 
  -6  12   5     1568.63     1613.54     99.66 o 
  -5  12   5     2704.74     2996.57    170.50 o 
  -4  12   5     1698.28     1746.51     87.06 o 
  -3  12   5      416.47      407.96     43.04 o 
  -2  12   5      109.58      122.82     18.23 o 
  -1  12   5       24.62       24.20     12.13 o 
   0  12   5     6023.91     6451.06    170.41 o 
   1  12   5       50.17       33.17     33.40 o 
   2  12   5      131.72      143.34     57.62 o 
   3  12   5      484.10      531.11     92.55 o 
   4  12   5     1718.99     1617.14    151.94 o 
   5  12   5     2756.66     2790.89    214.45 o 
   6  12   5     1603.73     1673.58    161.25 o 
   7  12   5      424.32      295.40     76.88 o 
   8  12   5      286.96      340.00     81.60 o 
  -7  13   5     1221.72     1350.90     78.49 o 
  -6  13   5      258.25      244.70     67.59 o 
  -5  13   5     2599.44     2761.35    167.28 o 
  -4  13   5     1831.27     1941.09     86.57 o 
  -3  13   5      342.07      348.24     91.91 o 
  -2  13   5      847.19      809.88     55.91 o 
  -1  13   5      950.16      996.13     51.38 o 
   0  13   5     1122.35     1041.18     56.07 o 
   1  13   5      874.87     1065.35    126.67 o 
   2  13   5      906.91      742.68    110.41 o 
   3  13   5      393.10      430.90     89.84 o 
   4  13   5     1907.14     2036.73    180.99 o 
   5  13   5     2651.41     2590.53    209.21 o 
   6  13   5      307.24      323.03     80.12 o 
   7  13   5     1308.02     1309.31    144.99 o 
  -6  14   5     1077.10     1239.37     86.20 o 
  -5  14   5     1179.59     1387.60     75.98 o 
  -4  14   5     1172.45     1304.02     98.71 o 
  -3  14   5     1007.36      936.76     75.54 o 
  -2  14   5     1792.84     1745.85     80.01 o 
  -1  14   5      398.58      353.32     51.10 o 
   0  14   5      621.62      519.82     46.00 o 
   1  14   5      373.30      236.95     65.34 o 
   2  14   5     1781.07     1723.25    165.02 o 
   3  14   5     1047.55      914.41    129.85 o 
   4  14   5     1210.12     1064.88    140.57 o 
   5  14   5     1136.35     1182.47    144.52 o 
   6  14   5     1112.71      -11.55     30.99 o 
  -4  15   5     1688.31     1929.48    105.93 o 
  -3  15   5     2198.20     2627.08    126.09 o 
  -2  15   5     1780.71     1924.06    103.52 o 
  -1  15   5      500.15      493.98     45.69 o 
   0  15   5       56.57       44.56     21.25 o 
   1  15   5      545.27      556.31     51.46 o 
   2  15   5     1736.85     1544.44    162.66 o 
   3  15   5     2101.11     2292.01    203.31 o 
   4  15   5     1601.77     1725.66    178.10 o 
   0   0   6     7379.38     6618.93    182.17 o 
   1   0   6     3466.54     3366.98     73.65 o 
   2   0   6     4364.34     4977.60     92.24 o 
   3   0   6     3958.43     4038.26     89.47 o 
   4   0   6    11999.85    13246.97    261.84 o 
   5   0   6     8805.19     9011.76    225.76 o 
   6   0   6     9389.69     9940.60    205.20 o 
   7   0   6       32.59       31.97      9.57 o 
   8   0   6     1821.95     1895.79     75.43 o 
   9   0   6      922.69      945.57     54.16 o 
  10   0   6     1905.63     1905.95     83.55 o 
  11   0   6     2582.58     2510.50    103.36 o 
  12   0   6      995.37      943.02     66.29 o 
 -12   1   6     1348.69     1350.31     77.96 o 
 -11   1   6     3145.96     3149.29    148.52 o 
 -10   1   6     2919.72     2938.48    108.61 o 
  -9   1   6      825.04      743.43     51.43 o 
  -8   1   6      880.01      893.49     50.52 o 
  -7   1   6     1234.01     1303.71     66.81 o 
  -6   1   6     3409.31     3366.58     87.62 o 
  -5   1   6     4368.47     4465.21    106.37 o 
  -4   1   6     5659.01     5905.85    114.30 o 
  -3   1   6     3478.44     3341.27     89.68 o 
  -2   1   6     4684.46     4479.84     95.99 o 
  -1   1   6     3923.07     3596.43     95.67 o 
   0   1   6     1460.99     1346.09     36.39 o 
   1   1   6     3839.85     3718.26     58.19 o 
   2   1   6     4736.28     4504.68     97.70 o 
   3   1   6     3369.02     3212.66     79.99 o 
   4   1   6     5873.83     6349.99    146.32 o 
   5   1   6     4414.35     4656.32    106.67 o 
   6   1   6     3270.73     3325.07     76.76 o 
   7   1   6     1345.63     1401.76     51.87 o 
   8   1   6      948.92      869.75     64.03 o 
   9   1   6      839.77      852.18     50.40 o 
  10   1   6     2903.71     2771.85    105.37 o 
  11   1   6     3161.91     3095.36    116.68 o 
  12   1   6     1329.83     1308.96    102.10 o 
 -12   2   6      794.76      797.88     85.64 o 
 -11   2   6     1139.51      977.21     79.42 o 
 -10   2   6     1465.82     1286.78     86.81 o 
  -9   2   6     2444.15     2535.24    308.89 o 
  -8   2   6     2003.31     2011.87    133.03 o 
  -7   2   6     2076.12     2217.73     79.76 o 
  -6   2   6      871.21      885.84     38.58 o 
  -5   2   6     1234.07     1125.06     36.93 o 
  -4   2   6     5932.57     6004.18    115.71 o 
  -3   2   6     9343.91     9529.24    167.08 o 
  -2   2   6     4616.63     4364.88    111.51 o 
  -1   2   6     1474.14     1254.98     46.95 o 
   0   2   6      280.19      229.06     12.89 o 
   1   2   6     1547.59     1402.40     43.06 o 
   2   2   6     4448.41     3887.90    163.95 o 
   3   2   6     9580.21     9606.67    294.94 o 
   4   2   6     6074.05     6347.82    117.09 o 
   5   2   6     1174.44     1057.82     54.12 o 
   6   2   6      974.44      966.63     34.97 o 
   7   2   6     2011.58     1987.32     57.41 o 
   8   2   6     2095.46     2077.40     69.02 o 
   9   2   6     2430.89     2476.89    120.15 o 
  10   2   6     1377.52     1337.41     88.93 o 
  11   2   6     1075.36      885.35    108.17 o 
  12   2   6      801.38      863.45    115.06 o 
 -12   3   6      907.12      363.27    481.95 o 
 -11   3   6      314.21      280.25     38.17 o 
 -10   3   6      806.88      847.00     73.93 o 
  -9   3   6      302.23      348.31     37.97 o 
  -8   3   6     3745.59     3917.81    159.08 o 
  -7   3   6     1440.27     1474.91     63.96 o 
  -6   3   6     2114.86     2236.18     67.32 o 
  -5   3   6     3830.22     3742.15     86.81 o 
  -4   3   6    10310.82    10679.52    255.37 o 
  -3   3   6     8386.23     8409.11    152.26 o 
  -2   3   6    11053.03    11669.52    187.58 o 
  -1   3   6     2221.64     2094.92     67.61 o 
   0   3   6     3343.35     3303.15     93.04 o 
   1   3   6     2132.44     1962.22     73.29 o 
   2   3   6    10825.42    10755.36    474.43 o 
   3   3   6     8323.01     8507.19    184.67 o 
   4   3   6    10541.98    10942.60    257.49 o 
   5   3   6     3773.81     3726.43    149.40 o 
   6   3   6     2082.44     2174.32     89.48 o 
   7   3   6     1478.77     1518.30     49.05 o 
   8   3   6     3885.59     4310.90    163.56 o 
   9   3   6      305.50      266.09     43.26 o 
  10   3   6      686.13      624.85     90.20 o 
  11   3   6      293.57      294.98     69.52 o 
  12   3   6      845.97      612.24     98.15 o 
 -11   4   6     1380.35     1293.10     92.66 o 
 -10   4   6     1756.25     1801.13     90.22 o 
  -9   4   6     3059.45     3078.32    148.23 o 
  -8   4   6      159.12      168.21     26.08 o 
  -7   4   6     3550.80     3522.58    179.90 o 
  -6   4   6     2397.05     2238.91     88.92 o 
  -5   4   6     2077.34     2010.43     61.74 o 
  -4   4   6     7544.02     7570.43    142.21 o 
  -3   4   6     2785.74     2559.98     62.08 o 
  -2   4   6     4896.28     5120.63    102.11 o 
  -1   4   6     7294.24     7339.34    177.50 o 
   0   4   6     7549.73     7677.39    184.66 o 
   1   4   6     7012.31     7039.69    306.54 o 
   2   4   6     4963.01     4585.13    324.99 o 
   3   4   6     2836.06     2458.37    177.00 o 
   4   4   6     7388.35     6871.53    437.07 o 
   5   4   6     2059.68     1857.30     96.39 o 
   6   4   6     2456.92     2409.96    159.17 o 
   7   4   6     3891.54     4015.49    230.77 o 
   8   4   6      110.30       66.69     28.99 o 
   9   4   6     2929.15     2753.54    174.50 o 
  10   4   6     1833.98     2158.57    159.42 o 
  11   4   6     1398.60     1278.56    125.72 o 
 -11   5   6     1775.59     1829.51    148.27 o 
 -10   5   6     2766.05     2630.17    106.09 o 
  -9   5   6     1234.68     1206.58     65.18 o 
  -8   5   6      110.06      114.49     21.48 o 
  -7   5   6      976.46     1001.08     76.27 o 
  -6   5   6     3439.23     3450.31    172.80 o 
  -5   5   6     7458.14     7624.24    163.42 o 
  -4   5   6     2592.85     2375.71     75.96 o 
  -3   5   6     2532.43     2580.12     69.65 o 
  -2   5   6      105.28       73.48     10.97 o 
  -1   5   6     5579.39     5457.81    141.80 o 
   0   5   6     8196.08     8629.04    206.33 o 
   1   5   6     5700.07     5115.34    411.06 o 
   2   5   6       69.29       63.74     12.58 o 
   3   5   6     2408.52     2273.17    119.63 o 
   4   5   6     2602.00     2381.16     69.95 o 
   5   5   6     7591.60     7204.62    194.10 o 
   6   5   6     3703.69     3759.52    102.47 o 
   7   5   6      881.14      780.03     56.24 o 
   8   5   6      115.40       37.50     47.40 o 
   9   5   6     1345.10     1247.98    110.23 o 
  10   5   6     2726.43     2568.90    174.39 o 
  11   5   6     1673.97     2102.66    165.67 o 
 -11   6   6      969.91      975.69     93.73 o 
 -10   6   6     2195.39     2014.88     91.40 o 
  -9   6   6      804.54      802.59    106.29 o 
  -8   6   6     1025.52     1002.39     65.13 o 
  -7   6   6     1012.40     1005.69     56.10 o 
  -6   6   6     4247.52     4507.16    159.34 o 
  -5   6   6     4327.56     4357.39    130.57 o 
  -4   6   6     3517.69     3451.06     99.12 o 
  -3   6   6     3766.83     3598.38    124.78 o 
  -2   6   6     1714.14     1435.05    186.17 o 
  -1   6   6     3188.68     3024.36     93.30 o 
   0   6   6     6535.16     6446.68    344.98 o 
   1   6   6     3379.16     3171.01     98.83 o 
   2   6   6     1674.06     1301.81     51.75 o 
   3   6   6     3850.23     3413.00    313.00 o 
   4   6   6     3236.47     3243.24    200.46 o 
   5   6   6     4574.99     4414.89    334.01 o 
   6   6   6     4350.76     4363.81    159.33 o 
   7   6   6     1117.87     1204.78     73.89 o 
   8   6   6      938.07      924.33     73.41 o 
   9   6   6      870.49      792.10     95.91 o 
  10   6   6     2272.29     2268.15    165.14 o 
  11   6   6      895.45      996.77    115.12 o 
 -11   7   6     1183.74      519.33    271.50 o 
 -10   7   6     1610.27     1537.00     79.52 o 
  -9   7   6     1575.49     1647.81     95.00 o 
  -8   7   6     3570.58     3576.83    124.66 o 
  -7   7   6     2651.60     2639.02    155.01 o 
  -6   7   6      568.23      610.93     50.92 o 
  -5   7   6      151.24      155.51     23.56 o 
  -4   7   6     1854.74     1748.07     59.84 o 
  -3   7   6     4340.15     4135.04    102.52 o 
  -2   7   6     4589.64     4536.72    214.87 o 
  -1   7   6      420.96      381.15     31.83 o 
   0   7   6      194.33      145.94     21.06 o 
   1   7   6      351.99      263.60     29.55 o 
   2   7   6     4809.61     4915.66    401.64 o 
   3   7   6     4320.10     4123.18    121.82 o 
   4   7   6     1844.93     1831.23     85.05 o 
   5   7   6      179.07      232.26     33.19 o 
   6   7   6      519.71      434.60     58.00 o 
   7   7   6     2733.05     2756.58    125.18 o 
   8   7   6     3504.20     3557.82    152.02 o 
   9   7   6     1611.31     1586.03    128.96 o 
  10   7   6     1652.39     1657.32    140.16 o 
  11   7   6     1162.88     1032.65    120.13 o 
 -10   8   6      646.64      599.89    101.81 o 
  -9   8   6     2631.59     2828.68    113.16 o 
  -8   8   6     2384.15     2367.12     97.60 o 
  -7   8   6     2648.35     2703.16    153.55 o 
  -6   8   6      290.85      284.27     33.12 o 
  -5   8   6     2247.92     2255.26     85.48 o 
  -4   8   6     2935.66     2957.10     85.76 o 
  -3   8   6     3842.86     3979.11    116.45 o 
  -2   8   6     2138.49     1973.21     73.24 o 
  -1   8   6     2087.04     1930.06    116.35 o 
   0   8   6     1286.39     1263.40     57.27 o 
   1   8   6     2232.90     2035.13    109.99 o 
   2   8   6     2108.23     1869.59    139.45 o 
   3   8   6     4079.17     4135.70    146.59 o 
   4   8   6     2842.12     2964.74    163.22 o 
   5   8   6     2235.22     2292.63    211.41 o 
   6   8   6      245.85      162.99     39.35 o 
   7   8   6     2565.46     2588.46    124.22 o 
   8   8   6     2356.53     2637.61    129.46 o 
   9   8   6     2680.96     3177.75    149.07 o 
  10   8   6      611.19      650.36     94.91 o 
 -10   9   6      324.89      231.06     55.02 o 
  -9   9   6      465.73      505.80     53.79 o 
  -8   9   6      651.85      618.31     54.10 o 
  -7   9   6     2135.01     2052.31     88.57 o 
  -6   9   6     1791.32     1678.12    148.26 o 
  -5   9   6     1331.12     1339.42     64.58 o 
  -4   9   6     1027.30     1021.83     46.59 o 
  -3   9   6     3037.32     3040.05    163.76 o 
  -2   9   6     8152.10     8490.59    290.36 o 
  -1   9   6     3864.50     4058.66    157.70 o 
   0   9   6      651.69      601.61     50.35 o 
   1   9   6     3835.81     3659.29    214.63 o 
   2   9   6     8248.33     8603.27    410.22 o 
   3   9   6     3055.23     2942.54    193.06 o 
   4   9   6     1033.29     1031.65    105.63 o 
   5   9   6     1245.31     1043.45    113.09 o 
   6   9   6     1706.24     1569.25     90.03 o 
   7   9   6     2083.56     2113.99    134.74 o 
   8   9   6      708.26      807.98     73.68 o 
   9   9   6      511.62      521.27     62.42 o 
  10   9   6      285.20      288.09     68.16 o 
  -9  10   6      335.00      278.58     37.60 o 
  -8  10   6      150.38      152.90     27.61 o 
  -7  10   6      561.05      534.41     50.50 o 
  -6  10   6     1970.13     1907.89    149.00 o 
  -5  10   6     2466.12     2325.42    102.98 o 
  -4  10   6     2047.42     2007.26    104.09 o 
  -3  10   6      264.94      193.93     27.55 o 
  -2  10   6     1663.11     1708.39     57.83 o 
  -1  10   6     2597.09     2465.33     72.71 o 
   0  10   6     6893.87     6916.50    409.66 o 
   1  10   6     2539.96     2348.86    168.38 o 
   2  10   6     1777.74     1836.83    148.58 o 
   3  10   6      300.92      286.68     67.16 o 
   4  10   6     2025.48     2067.48    165.08 o 
   5  10   6     2376.78     2333.13    182.58 o 
   6  10   6     1910.28     1942.41    167.79 o 
   7  10   6      629.97      504.72     93.38 o 
   8  10   6      151.60      172.85     37.47 o 
   9  10   6      303.77      235.90     45.64 o 
  -8  11   6      488.34      441.16     47.04 o 
  -7  11   6     1498.73     1529.78    108.29 o 
  -6  11   6     1035.56      989.98    109.04 o 
  -5  11   6     2550.31     2593.02    107.85 o 
  -4  11   6      836.95      949.06     62.48 o 
  -3  11   6      318.00      283.78     37.90 o 
  -2  11   6     2020.08     1972.38     65.32 o 
  -1  11   6     2513.68     2574.95     76.86 o 
   0  11   6     3245.19     3268.07    185.76 o 
   1  11   6     2458.65     2082.92    163.90 o 
   2  11   6     2135.02     2284.05    175.15 o 
   3  11   6      313.38      280.43     70.82 o 
   4  11   6      949.27      915.47    115.65 o 
   5  11   6     2395.68     2099.42    177.33 o 
   6  11   6     1139.65     1026.52    128.61 o 
   7  11   6     1439.03     1471.09    150.70 o 
   8  11   6      479.71      495.82     92.85 o 
  -7  12   6     1630.27     1742.59     86.88 o 
  -6  12   6     1914.65     2171.42    192.41 o 
  -5  12   6      167.31      197.84     30.14 o 
  -4  12   6      211.89      197.58     31.49 o 
  -3  12   6     2330.85     2446.15     94.29 o 
  -2  12   6     2409.04     2421.56     78.47 o 
  -1  12   6     1365.79     1310.16     53.22 o 
   0  12   6       84.54      100.86     42.83 o 
   1  12   6     1419.12     1390.50    135.50 o 
   2  12   6     2414.62     2211.12    177.86 o 
   3  12   6     2380.37     2341.14    187.29 o 
   4  12   6      178.91       97.50     49.13 o 
   5  12   6      209.19      308.24     79.12 o 
   6  12   6     1848.97     1958.02    178.63 o 
   7  12   6     1605.07     1477.81    153.12 o 
  -6  13   6      166.56      167.78     29.79 o 
  -5  13   6      123.40      117.87     26.22 o 
  -4  13   6     2075.64     2209.77    172.64 o 
  -3  13   6      788.78      933.86     84.66 o 
  -2  13   6      299.98      328.33     35.10 o 
  -1  13   6      800.01      831.27     46.24 o 
   0  13   6      741.81      702.69     58.27 o 
   1  13   6      777.67      686.82    103.45 o 
   2  13   6      389.56      458.24     88.43 o 
   3  13   6      807.91      979.69    127.49 o 
   4  13   6     2086.37     1974.58    181.93 o 
   5  13   6      114.77      135.50     47.25 o 
   6  13   6      162.05      184.52     58.09 o 
  -5  14   6      512.98      561.27     66.21 o 
  -4  14   6      158.11      192.19     30.55 o 
  -3  14   6      922.73      846.98     73.37 o 
  -2  14   6      777.46      813.98     49.15 o 
  -1  14   6      855.82      885.95     59.49 o 
   0  14   6     1000.22     1041.12     61.42 o 
   1  14   6      917.25      845.07    119.60 o 
   2  14   6      764.52      760.41    114.94 o 
   3  14   6     1022.51      952.65    132.32 o 
   4  14   6      136.23      115.06     59.74 o 
   5  14   6      538.72      273.72     74.00 o 
  -3  15   6       50.70       64.26     23.61 o 
  -2  15   6     1166.73     1373.14    173.65 o 
  -1  15   6     2015.03     2096.07     89.18 o 
   0  15   6     1988.18     2174.71     92.58 o 
   1  15   6     2146.05     2308.89    116.57 o 
   2  15   6     1113.91      968.38    134.15 o 
   3  15   6       41.63       99.86     50.84 o 
   1   0   7     1679.38     1522.65     52.43 o 
   2   0   7     8462.46     7881.59    138.54 o 
   3   0   7     2411.54     2302.59     54.11 o 
   4   0   7      289.52      258.38     22.04 o 
   5   0   7      491.44      494.16     24.51 o 
   6   0   7     1947.57     1897.31     71.28 o 
   7   0   7     5591.58     6033.20    200.41 o 
   8   0   7     4151.97     3768.34    200.90 o 
   9   0   7     4948.03     5155.41    257.20 o 
  10   0   7      225.37      214.55     31.03 o 
  11   0   7      176.86      124.42     42.30 o 
  12   0   7       90.63       74.40     37.59 o 
 -12   1   7      701.14      724.19     79.41 o 
 -11   1   7      954.93      949.84     63.22 o 
 -10   1   7      302.61      248.51     34.94 o 
  -9   1   7     2586.99     2699.00     98.63 o 
  -8   1   7     6359.70     6779.66    208.58 o 
  -7   1   7     7188.85     7529.99    166.83 o 
  -6   1   7     1099.20     1065.92     51.43 o 
  -5   1   7     1354.66     1340.55     41.52 o 
  -4   1   7     3292.15     3221.74     72.48 o 
  -3   1   7     2275.77     2195.49     66.29 o 
  -2   1   7     2045.36     1935.99     42.78 o 
  -1   1   7     2369.09     2224.06     69.12 o 
   0   1   7    21207.29    21749.34    386.55 o 
   1   1   7     2120.60     1972.59     49.10 o 
   2   1   7     1833.39     1655.46     40.76 o 
   3   1   7     2182.76     2111.03     54.72 o 
   4   1   7     3150.56     3137.49     69.72 o 
   5   1   7     1224.09     1007.61     82.23 o 
   6   1   7     1050.51     1081.34     38.37 o 
   7   1   7     7129.65     7682.87    211.11 o 
   8   1   7     6360.47     6850.51    179.06 o 
   9   1   7     2562.85     2478.29    121.28 o 
  10   1   7      317.39      242.52     42.77 o 
  11   1   7      967.03      874.57    192.41 o 
  12   1   7      673.15      502.13     67.32 o 
 -11   2   7     1732.09     1720.23    106.03 o 
 -10   2   7     2089.11     2229.20     92.24 o 
  -9   2   7     2562.58     2658.86     99.52 o 
  -8   2   7      713.37      662.66     56.13 o 
  -7   2   7     4233.08     4355.41    184.71 o 
  -6   2   7     5480.10     5821.16    186.63 o 
  -5   2   7     5710.68     5818.54    118.33 o 
  -4   2   7     1604.64     1584.59     52.28 o 
  -3   2   7      312.26      306.62     26.40 o 
  -2   2   7     3344.00     3297.87     93.24 o 
  -1   2   7    11217.89    11484.81    256.72 o 
   0   2   7     7107.51     6495.66    129.20 o 
   1   2   7    10645.65    11163.14    167.20 o 
   2   2   7     3177.16     2799.91    215.17 o 
   3   2   7      386.02      382.23     17.48 o 
   4   2   7     1617.16     1528.68     41.99 o 
   5   2   7     5441.81     5657.92    131.24 o 
   6   2   7     5478.22     5838.54    131.91 o 
   7   2   7     4420.52     4782.67    121.86 o 
   8   2   7      740.57      801.06    125.60 o 
   9   2   7     2584.42     2679.68    127.30 o 
  10   2   7     1911.82     1809.16    106.41 o 
  11   2   7     1727.90     1681.58    106.39 o 
 -11   3   7      851.50      865.28     62.87 o 
 -10   3   7     2635.44     2596.66    103.75 o 
  -9   3   7     1339.89     1322.66     76.54 o 
  -8   3   7      448.61      452.36     45.04 o 
  -7   3   7      477.06      492.53     39.86 o 
  -6   3   7     4945.14     5075.68    212.87 o 
  -5   3   7     5926.67     6008.23    120.64 o 
  -4   3   7     1788.40     1688.20     48.16 o 
  -3   3   7      265.68      313.83     22.06 o 
  -2   3   7     4511.18     4545.76     86.90 o 
  -1   3   7    11909.23    11936.73    270.94 o 
   0   3   7     7301.00     7393.02    180.24 o 
   1   3   7    11824.98    12390.12    204.50 o 
   2   3   7     4439.26     4509.21    132.00 o 
   3   3   7      201.64      251.98     19.10 o 
   4   3   7     1683.80     1603.94     66.16 o 
   5   3   7     6182.93     6324.33    142.25 o 
   6   3   7     4991.40     4548.08    808.72 o 
   7   3   7      586.62      611.44     64.60 o 
   8   3   7      393.81      389.88     39.02 o 
   9   3   7     1481.12     1613.92    162.46 o 
  10   3   7     2644.02     2770.69    182.63 o 
  11   3   7      777.95      863.98    112.29 o 
 -11   4   7       94.57      104.24     25.81 o 
 -10   4   7     1087.53     1155.38     72.82 o 
  -9   4   7      743.78      738.75     55.05 o 
  -8   4   7     2184.77     2123.35     85.75 o 
  -7   4   7     1174.90     1227.83     60.02 o 
  -6   4   7     2423.59     2475.82    118.91 o 
  -5   4   7     2454.59     2301.38     96.55 o 
  -4   4   7     1619.98     1472.11     45.19 o 
  -3   4   7     4492.49     4554.23     95.64 o 
  -2   4   7     4831.31     4970.09     99.35 o 
  -1   4   7     9280.90     9169.72    218.19 o 
   0   4   7     2359.63     2033.50     70.06 o 
   1   4   7     9273.46     9130.90    198.16 o 
   2   4   7     5132.86     4740.32    254.34 o 
   3   4   7     4468.58     4353.28    137.23 o 
   4   4   7     1685.71     1557.51     50.94 o 
   5   4   7     2612.93     2396.71     99.92 o 
   6   4   7     2494.20     2603.36     92.74 o 
   7   4   7     1258.76     1216.75    132.76 o 
   8   4   7     2221.60     2122.78    107.16 o 
   9   4   7      705.64      674.45     89.43 o 
  10   4   7     1123.59     1120.79    111.64 o 
  11   4   7       70.50       84.95     45.48 o 
 -11   5   7       28.80       39.44     28.24 o 
 -10   5   7     1172.11     1079.85     65.96 o 
  -9   5   7     1102.23     1035.90     92.56 o 
  -8   5   7     3882.85     3859.73    214.48 o 
  -7   5   7     3759.31     3856.80    223.23 o 
  -6   5   7     1841.40     1991.73     77.44 o 
  -5   5   7      483.49      453.13     31.20 o 
  -4   5   7     3125.53     3148.05     75.74 o 
  -3   5   7     8252.46     8235.80    202.83 o 
  -2   5   7     2964.96     3007.41     67.18 o 
  -1   5   7     2027.98     1798.74     66.39 o 
   0   5   7      639.85      471.32     36.19 o 
   1   5   7     2084.06     1932.47    114.64 o 
   2   5   7     2942.40     2520.27    207.04 o 
   3   5   7     8400.16     8040.77    289.56 o 
   4   5   7     3069.26     2707.46    209.18 o 
   5   5   7      495.20      464.65     40.11 o 
   6   5   7     1942.48     1825.22    105.97 o 
   7   5   7     3863.15     3867.78    126.33 o 
   8   5   7     3781.32     3936.31    210.15 o 
   9   5   7     1217.91     1298.89    115.12 o 
  10   5   7     1066.13      984.11    111.52 o 
  11   5   7       36.04       35.53     39.89 o 
 -11   6   7      555.35      177.56    208.10 o 
 -10   6   7     1226.04     1218.98     70.51 o 
  -9   6   7     2357.63     2236.96     95.39 o 
  -8   6   7     2289.78     2431.47    116.81 o 
  -7   6   7     2236.13     2204.61    198.12 o 
  -6   6   7     3463.62     3327.27    110.51 o 
  -5   6   7     1142.76     1059.92     83.05 o 
  -4   6   7     2156.01     2103.23     70.67 o 
  -3   6   7     5529.10     5593.23    201.25 o 
  -2   6   7     2699.99     2499.79     92.15 o 
  -1   6   7     2740.82     2644.34     87.85 o 
   0   6   7      857.78      819.88     43.46 o 
   1   6   7     2943.85     2911.47    112.00 o 
   2   6   7     2741.36     2367.70    176.54 o 
   3   6   7     5217.52     5184.59    216.42 o 
   4   6   7     2155.70     2044.09     76.42 o 
   5   6   7     1073.59      913.56     49.90 o 
   6   6   7     3568.59     3560.28    126.80 o 
   7   6   7     2154.90     2248.33    107.25 o 
   8   6   7     2325.08     2532.60    120.68 o 
   9   6   7     2418.29     2407.24    162.84 o 
  10   6   7     1223.18     1395.86    127.26 o 
  11   6   7      572.34      486.69     88.61 o 
 -10   7   7     1289.87     1138.08     71.94 o 
  -9   7   7     2171.90     2269.66     98.61 o 
  -8   7   7      566.83      605.61     65.49 o 
  -7   7   7     2172.05     2098.56    154.66 o 
  -6   7   7     3637.45     3727.77    121.54 o 
  -5   7   7     3203.98     3182.19    106.17 o 
  -4   7   7     2053.17     2079.65     68.33 o 
  -3   7   7      117.67      119.80     15.15 o 
  -2   7   7     1002.69      927.89     34.44 o 
  -1   7   7     2107.04     2003.00    100.24 o 
   0   7   7     4168.80     3955.07    188.55 o 
   1   7   7     2005.21     1890.36     73.39 o 
   2   7   7     1014.56      958.31     67.64 o 
   3   7   7      118.67      124.28     29.09 o 
   4   7   7     1973.39     1856.88     74.03 o 
   5   7   7     3144.61     3240.45    139.22 o 
   6   7   7     3476.31     3551.47    141.39 o 
   7   7   7     2246.39     2334.03    112.20 o 
   8   7   7      558.93      621.01     60.62 o 
   9   7   7     2051.07     2326.59    163.31 o 
  10   7   7     1338.04     1253.64    120.48 o 
 -10   8   7      463.21      412.45    149.76 o 
  -9   8   7      640.81      595.27     64.52 o 
  -8   8   7      304.34      293.35     37.51 o 
  -7   8   7     2100.33     2139.74    154.64 o 
  -6   8   7     2051.59     2061.12    158.00 o 
  -5   8   7     4023.92     4063.55    185.45 o 
  -4   8   7     3355.80     3367.87     96.31 o 
  -3   8   7     1199.32     1281.81     43.07 o 
  -2   8   7      790.63      718.12     31.43 o 
  -1   8   7     1645.24     1463.13     64.63 o 
   0   8   7     6547.39     6650.00    406.27 o 
   1   8   7     1512.86     1451.42    251.48 o 
   2   8   7      820.91      817.44     68.25 o 
   3   8   7     1092.05     1008.45     73.19 o 
   4   8   7     3381.07     3114.27    196.54 o 
   5   8   7     3742.80     3640.68    225.58 o 
   6   8   7     2309.85     2435.03    113.31 o 
   7   8   7     2085.99     2205.79    173.83 o 
   8   8   7      293.16      216.85     39.40 o 
   9   8   7      652.76      688.83     69.23 o 
  10   8   7      449.27      408.16     80.48 o 
  -9   9   7     1215.97     1097.98     66.34 o 
  -8   9   7      351.17      303.38     38.90 o 
  -7   9   7      474.56      535.51     63.41 o 
  -6   9   7      340.36      342.01     39.47 o 
  -5   9   7     2474.17     2436.18    103.49 o 
  -4   9   7     3047.21     3029.43     99.40 o 
  -3   9   7     1812.63     1807.67     73.16 o 
  -2   9   7     3637.03     3754.47     95.50 o 
  -1   9   7     2964.65     3052.54    101.93 o 
   0   9   7     5468.32     5203.75    398.20 o 
   1   9   7     3097.46     2716.66    180.34 o 
   2   9   7     3685.88     3451.03    211.56 o 
   3   9   7     1726.72     1348.14    119.24 o 
   4   9   7     3084.98     2765.86    191.24 o 
   5   9   7     2625.48     2369.83    178.10 o 
   6   9   7      372.22      324.21     71.05 o 
   7   9   7      453.57      442.09     85.60 o 
   8   9   7      373.12      336.58     77.35 o 
   9   9   7     1275.79     1309.53     89.72 o 
  -9  10   7      799.94      622.28    237.60 o 
  -8  10   7      736.82      812.64    109.10 o 
  -7  10   7      893.38      905.90    104.63 o 
  -6  10   7     1343.87     1340.10     71.02 o 
  -5  10   7      459.17      422.89     41.82 o 
  -4  10   7     1775.40     1708.79     75.75 o 
  -3  10   7     3844.07     4054.08    156.65 o 
  -2  10   7     6439.46     6646.26    165.67 o 
  -1  10   7     2686.65     2660.95     77.53 o 
   0  10   7       85.88       96.13     35.97 o 
   1  10   7     2576.31     2288.35    166.20 o 
   2  10   7     6515.81     5887.14    314.13 o 
   3  10   7     4060.82     4292.39    258.99 o 
   4  10   7     1874.59     1767.37    150.06 o 
   5  10   7      400.89      365.56     75.76 o 
   6  10   7     1364.29     1219.47    127.73 o 
   7  10   7      882.45      746.27    108.87 o 
   8  10   7      718.01     1014.80    130.73 o 
   9  10   7      710.73      661.20    105.69 o 
  -8  11   7     1455.44     1393.31    141.04 o 
  -7  11   7     1409.60     1453.80     77.03 o 
  -6  11   7      300.77      302.10     36.88 o 
  -5  11   7      617.78      645.90     53.95 o 
  -4  11   7     2743.50     2753.37    104.66 o 
  -3  11   7     3061.44     3241.31    111.88 o 
  -2  11   7     1802.99     1771.33     62.58 o 
  -1  11   7      976.15      939.43     49.16 o 
   0  11   7      433.14      361.88     72.17 o 
   1  11   7     1033.43      900.62    107.17 o 
   2  11   7     1790.83     1552.51    140.75 o 
   3  11   7     3125.90     2923.22    208.38 o 
   4  11   7     2588.42     2091.52    174.27 o 
   5  11   7      656.09      719.82    107.34 o 
   6  11   7      302.86      316.72     78.06 o 
   7  11   7     1394.86     1506.32    151.06 o 
   8  11   7     1359.17     1291.64    142.46 o 
  -7  12   7      312.08      301.97     48.40 o 
  -6  12   7     1576.35     1575.19    129.56 o 
  -5  12   7     2036.15     2100.15    156.12 o 
  -4  12   7      764.68      843.98     66.66 o 
  -3  12   7      323.98      368.69     40.45 o 
  -2  12   7      301.95      286.28     29.25 o 
  -1  12   7      891.13      877.53     46.13 o 
   0  12   7      544.90      394.02     79.42 o 
   1  12   7      807.60      695.90     98.27 o 
   2  12   7      328.45      224.46     62.86 o 
   3  12   7      315.60      321.38     77.18 o 
   4  12   7      834.47      943.34    123.48 o 
   5  12   7     2005.34     2040.09    180.10 o 
   6  12   7     1507.44     1717.94    164.72 o 
   7  12   7      258.39      179.51     60.27 o 
  -6  13   7     1953.68     1726.00     87.65 o 
  -5  13   7     1448.03     1594.30    126.83 o 
  -4  13   7      590.94      584.31     54.70 o 
  -3  13   7      849.20      789.74     69.37 o 
  -2  13   7      287.47      312.59     30.50 o 
  -1  13   7      685.63      721.56     51.21 o 
   0  13   7      431.99      440.31     45.76 o 
   1  13   7      709.51      652.77     98.03 o 
   2  13   7      291.89      279.67     70.58 o 
   3  13   7      879.37      685.53    109.58 o 
   4  13   7      545.54      471.49    100.51 o 
   5  13   7     1442.76     1389.73    146.28 o 
  -4  14   7     1846.96     1965.34    116.50 o 
  -3  14   7     1188.83     1193.37    148.05 o 
  -2  14   7      603.68      529.85     40.48 o 
  -1  14   7      794.32      902.96     80.84 o 
   0  14   7      984.62     1149.39    107.40 o 
   1  14   7      831.26      715.99    108.05 o 
   2  14   7      571.25      497.77     97.97 o 
   3  14   7     1164.29     1106.24    141.57 o 
   4  14   7     1854.26     2251.83    203.37 o 
  -2  15   7     1396.59     1726.95     99.54 o 
  -1  15   7      935.34      929.08     65.40 o 
   0  15   7     1239.70     1292.90     80.37 o 
   1  15   7      930.40      965.45     68.04 o 
   2  15   7     1455.33     1577.55    165.37 o 
   0   0   8      261.69      236.87     21.71 o 
   1   0   8     5709.12     5549.10    140.54 o 
   2   0   8       26.10       26.49      6.83 o 
   3   0   8      722.02      659.40     25.69 o 
   4   0   8       79.10       60.11     10.22 o 
   5   0   8     7181.64     7240.65    169.83 o 
   6   0   8     5758.35     6085.43    123.92 o 
   7   0   8     2545.84     2619.66    108.72 o 
   8   0   8      383.91      342.03     33.77 o 
   9   0   8     2074.39     1949.98    105.55 o 
  10   0   8     5381.63     5617.52    215.32 o 
  11   0   8     4015.46     4187.64    341.32 o 
 -11   1   8     1435.48     1374.12    232.83 o 
 -10   1   8     2845.93     2847.07    139.72 o 
  -9   1   8     2944.73     2833.50    138.21 o 
  -8   1   8     3348.82     3249.53    138.07 o 
  -7   1   8      514.03      437.62     31.22 o 
  -6   1   8     4506.95     4632.17    179.91 o 
  -5   1   8     5482.71     5715.57    115.65 o 
  -4   1   8     6802.53     7118.11    170.39 o 
  -3   1   8     3617.24     3506.34     84.28 o 
  -2   1   8      362.76      326.13     15.07 o 
  -1   1   8     1499.01     1455.01     55.41 o 
   0   1   8     7799.57     7572.30    149.79 o 
   1   1   8     1796.55     1739.03     31.73 o 
   2   1   8      243.70      207.00     13.86 o 
   3   1   8     3405.97     3334.29     72.98 o 
   4   1   8     6619.16     6637.55    138.74 o 
   5   1   8     5644.06     5504.92    123.82 o 
   6   1   8     4122.39     4088.73    123.98 o 
   7   1   8      504.46      495.33     64.48 o 
   8   1   8     3335.29     3285.24    184.58 o 
   9   1   8     2954.11     2808.12    156.21 o 
  10   1   8     2894.97     2828.04    137.53 o 
  11   1   8     1408.26     1575.12    103.43 o 
 -11   2   8      428.21      415.54     46.24 o 
 -10   2   8      513.60      502.67     46.72 o 
  -9   2   8      864.16      816.14     68.61 o 
  -8   2   8     2112.93     2113.63     82.94 o 
  -7   2   8     1542.19     1705.15     69.53 o 
  -6   2   8      454.84      396.89     48.25 o 
  -5   2   8      378.83      352.85     27.18 o 
  -4   2   8     6476.15     6552.14    127.15 o 
  -3   2   8     7558.28     7619.76    142.30 o 
  -2   2   8     7310.19     7141.89    124.12 o 
  -1   2   8     6752.39     7002.49    173.30 o 
   0   2   8      838.19      806.41     27.85 o 
   1   2   8     6970.18     7309.16    132.87 o 
   2   2   8     7149.04     6946.10    144.90 o 
   3   2   8     7589.49     7870.67    163.21 o 
   4   2   8     6207.59     6459.47    143.14 o 
   5   2   8      342.55      294.62     24.23 o 
   6   2   8      393.61      369.10     32.33 o 
   7   2   8     1411.97     1452.65     80.05 o 
   8   2   8     1990.56     1949.03     82.84 o 
   9   2   8      951.71     1074.16    159.51 o 
  10   2   8      547.16      547.08     62.00 o 
  11   2   8      463.44      467.71     77.56 o 
 -11   3   8       66.54       58.64     21.57 o 
 -10   3   8      424.32      368.87     42.08 o 
  -9   3   8      891.02      923.80     58.59 o 
  -8   3   8      280.68      205.13     28.66 o 
  -7   3   8     2304.72     2233.88     98.15 o 
  -6   3   8       32.07       30.44     11.60 o 
  -5   3   8      313.84      326.91     23.34 o 
  -4   3   8     2885.65     2894.99     70.86 o 
  -3   3   8     9061.67     9382.68    171.21 o 
  -2   3   8    10753.54    10926.86    247.28 o 
  -1   3   8     7136.71     6944.69    173.81 o 
   0   3   8     2391.60     2271.06     75.96 o 
   1   3   8     7130.22     7069.87    143.77 o 
   2   3   8    10759.42    10786.59    402.36 o 
   3   3   8     9213.48     9585.88    325.38 o 
   4   3   8     2693.58     2695.85     74.33 o 
   5   3   8      296.48      303.73     38.14 o 
   6   3   8       55.18       49.98     13.54 o 
   7   3   8     2311.15     1872.40    190.76 o 
   8   3   8      344.24      354.61     37.67 o 
   9   3   8      913.43     1097.09     76.25 o 
  10   3   8      401.18      351.79     51.67 o 
  11   3   8       87.28       76.00     43.66 o 
 -11   4   8     1887.47     1906.60     91.34 o 
 -10   4   8      492.29      371.00     46.21 o 
  -9   4   8     1294.72     1342.61     69.26 o 
  -8   4   8     1531.93     1581.90     77.49 o 
  -7   4   8      663.89      618.37     51.50 o 
  -6   4   8     2166.76     2073.88     68.58 o 
  -5   4   8     5918.69     6132.45    141.35 o 
  -4   4   8     3818.20     3778.10     86.80 o 
  -3   4   8     3053.63     2876.98     93.46 o 
  -2   4   8     3544.62     3513.97     75.16 o 
  -1   4   8     4626.95     4403.06    124.33 o 
   0   4   8     2831.14     2615.76     85.71 o 
   1   4   8     4610.22     4498.28    126.15 o 
   2   4   8     3522.57     3410.94     97.09 o 
   3   4   8     3020.71     2879.88    116.00 o 
   4   4   8     3794.36     3622.47    129.78 o 
   5   4   8     6144.08     6348.43    169.94 o 
   6   4   8     2071.34     2088.22    102.34 o 
   7   4   8      724.95      782.56     92.61 o 
   8   4   8     1649.55     1634.93     93.34 o 
   9   4   8     1327.56     1404.87    118.24 o 
  10   4   8      488.58      502.89     84.01 o 
  11   4   8     1761.64     1715.12    149.70 o 
 -11   5   8     2812.32     2862.02    326.21 o 
 -10   5   8     1993.72     2009.39    134.00 o 
  -9   5   8      992.04      989.96    112.58 o 
  -8   5   8       17.96       36.40     17.56 o 
  -7   5   8     1717.93     1858.09     91.09 o 
  -6   5   8     5208.26     5403.69    322.80 o 
  -5   5   8     4338.66     4514.08    131.69 o 
  -4   5   8     3891.33     3933.79    109.24 o 
  -3   5   8      122.39      100.64     33.34 o 
  -2   5   8      727.10      736.43     46.29 o 
  -1   5   8     2105.46     2050.16    110.17 o 
   0   5   8     6924.47     6564.31    171.10 o 
   1   5   8     1829.46     1811.61     69.59 o 
   2   5   8      759.79      763.46     58.10 o 
   3   5   8      108.31       96.27     16.88 o 
   4   5   8     3967.55     3942.05    190.90 o 
   5   5   8     4041.22     4084.37    126.11 o 
   6   5   8     5550.16     5922.16    213.56 o 
   7   5   8     1763.65     1841.40     81.12 o 
   8   5   8       18.50        7.79     16.22 o 
   9   5   8      953.33      953.59    105.87 o 
  10   5   8     2003.56     2176.77    163.55 o 
  11   5   8     2870.22     3409.91    222.64 o 
 -10   6   8     1388.47     1433.79    141.94 o 
  -9   6   8     2612.97     2656.05    123.38 o 
  -8   6   8     1260.26     1261.91     81.61 o 
  -7   6   8     1588.15     1595.17     76.03 o 
  -6   6   8     2416.95     2480.15    120.22 o 
  -5   6   8     5151.14     5414.74    132.08 o 
  -4   6   8     1054.68     1026.69     40.04 o 
  -3   6   8      302.49      312.19     32.24 o 
  -2   6   8     2072.73     1980.74     53.98 o 
  -1   6   8     2763.40     2724.36     92.24 o 
   0   6   8        3.67       12.18     11.32 o 
   1   6   8     2455.91     2267.19    107.64 o 
   2   6   8     2062.62     2056.63    103.87 o 
   3   6   8      347.11      305.60     42.97 o 
   4   6   8      942.55      920.28     68.61 o 
   5   6   8     4970.43     4903.08    158.74 o 
   6   6   8     2566.23     2582.73    142.04 o 
   7   6   8     1693.16     1789.54     93.90 o 
   8   6   8     1223.41     1355.26    117.59 o 
   9   6   8     2522.68     2834.25    184.81 o 
  10   6   8     1401.48     1579.73    140.04 o 
 -10   7   8      357.40      252.74     52.84 o 
  -9   7   8     1445.92     1379.12     76.96 o 
  -8   7   8     2363.62     2330.19    163.25 o 
  -7   7   8     2917.42     3044.78    159.30 o 
  -6   7   8      879.71      932.62     55.28 o 
  -5   7   8     1657.54     1688.91     76.58 o 
  -4   7   8     4186.25     4310.70    143.25 o 
  -3   7   8     6802.91     7075.18    241.96 o 
  -2   7   8      616.46      626.57     30.71 o 
  -1   7   8     1084.38      941.90     64.06 o 
   0   7   8      532.13      474.94     52.07 o 
   1   7   8     1168.68     1070.86     98.56 o 
   2   7   8      679.93      762.74     62.70 o 
   3   7   8     6357.44     6439.51    493.20 o 
   4   7   8     4140.53     4221.38    388.16 o 
   5   7   8     1656.87     1592.01    281.70 o 
   6   7   8      993.93      943.25    153.06 o 
   7   7   8     2672.37     2677.57    122.97 o 
   8   7   8     2299.45     2324.41    119.83 o 
   9   7   8     1404.63     1700.39    134.38 o 
  10   7   8      385.20      324.80     75.82 o 
  -9   8   8      100.30      101.42     23.84 o 
  -8   8   8     1926.62     2335.59    222.91 o 
  -7   8   8      556.07      504.56     47.55 o 
  -6   8   8      867.53      798.46     56.14 o 
  -5   8   8      629.46      597.61     47.80 o 
  -4   8   8     3164.08     3322.04     97.50 o 
  -3   8   8     5380.38     5591.47    115.71 o 
  -2   8   8     5199.90     5276.84    144.34 o 
  -1   8   8     3807.82     3941.32    124.28 o 
   0   8   8     1710.73     1470.10    129.50 o 
   1   8   8     3870.81     3823.17    394.79 o 
   2   8   8     5067.53     4799.37    691.92 o 
   3   8   8     5276.97     5314.09    367.57 o 
   4   8   8     3124.97     3053.52    325.77 o 
   5   8   8      555.78      401.62     71.29 o 
   6   8   8      892.08      807.66    102.75 o 
   7   8   8      560.37      589.44     93.44 o 
   8   8   8     1865.89     2035.73    171.74 o 
  -9   9   8      137.71      130.83     53.69 o 
  -8   9   8      171.47      205.35     39.37 o 
  -7   9   8      953.84      980.03     66.74 o 
  -6   9   8     1393.93     1483.02     78.21 o 
  -5   9   8     1028.05     1005.90     71.85 o 
  -4   9   8     2183.86     2121.13     75.15 o 
  -3   9   8     3172.59     3261.11    112.81 o 
  -2   9   8      898.22      902.26     40.34 o 
  -1   9   8     5098.03     5258.96    112.94 o 
   0   9   8     3683.87     3854.86    163.63 o 
   1   9   8     5173.29     5020.65    307.15 o 
   2   9   8      940.89      961.64     74.94 o 
   3   9   8     3160.39     2770.63    188.41 o 
   4   9   8     2290.21     2101.36    163.96 o 
   5   9   8     1072.48      855.91    108.46 o 
   6   9   8     1455.85     1411.53    138.33 o 
   7   9   8     1036.00     1108.18    121.84 o 
   8   9   8      183.46      235.19     59.68 o 
   9   9   8      104.95      171.03     50.55 o 
  -8  10   8       23.26       64.30     20.67 o 
  -7  10   8      676.67      648.86     56.79 o 
  -6  10   8     1931.67     2198.70    180.83 o 
  -5  10   8     3066.08     3272.01    272.49 o 
  -4  10   8      490.23      431.42     43.15 o 
  -3  10   8      156.74      107.02     21.69 o 
  -2  10   8     1599.01     1644.43     59.27 o 
  -1  10   8     2506.09     2632.25     79.21 o 
   0  10   8     1691.25     1652.20    191.74 o 
   1  10   8     2488.11     2120.57    160.95 o 
   2  10   8     1653.47     1434.92    132.44 o 
   3  10   8      172.94      157.36     53.91 o 
   4  10   8      510.81      377.76     75.59 o 
   5  10   8     3247.56     3276.82    226.05 o 
   6  10   8     1888.20     1700.74    156.48 o 
   7  10   8      714.64      774.31    110.35 o 
   8  10   8       20.78       45.84     43.42 o 
  -7  11   8      967.23      917.52     67.98 o 
  -6  11   8     2129.54     2159.58    156.76 o 
  -5  11   8     1142.83     1211.02     89.30 o 
  -4  11   8      704.04      779.27     99.93 o 
  -3  11   8      633.54      614.44     50.25 o 
  -2  11   8      483.29      410.67     33.98 o 
  -1  11   8     1631.59     1684.15     61.94 o 
   0  11   8     1352.60     1437.33    104.75 o 
   1  11   8     1551.79     1387.55    132.79 o 
   2  11   8      434.64      342.06     76.65 o 
   3  11   8      644.46      521.22     90.43 o 
   4  11   8      736.35      640.05     97.15 o 
   5  11   8     1054.37      975.86    120.42 o 
   6  11   8     2170.97     2187.61    185.99 o 
   7  11   8      948.12     1027.17    131.85 o 
  -6  12   8      492.24      459.64     48.86 o 
  -5  12   8      280.75      274.01     37.23 o 
  -4  12   8     1382.73     1437.20     74.55 o 
  -3  12   8      525.41      488.88     46.47 o 
  -2  12   8     1638.75     1607.29     75.81 o 
  -1  12   8      387.79      425.56     35.43 o 
   0  12   8      328.25      277.19     66.99 o 
   1  12   8      362.23      332.04     77.88 o 
   2  12   8     1593.24     1433.15    143.99 o 
   3  12   8      591.88      449.87     88.78 o 
   4  12   8     1352.59     1140.58    123.96 o 
   5  12   8      290.79      208.03     56.91 o 
   6  12   8      474.62      306.30     70.17 o 
  -5  13   8      101.04      121.18     24.96 o 
  -4  13   8       33.26       37.96     22.32 o 
  -3  13   8     2174.18     2144.00    110.62 o 
  -2  13   8     2096.55     2260.48     78.49 o 
  -1  13   8      442.47      462.52     38.86 o 
   0  13   8       35.22        0.83     29.87 o 
   1  13   8      399.82      280.85     70.87 o 
   2  13   8     2142.65     2270.21    191.77 o 
   3  13   8     2094.57     1884.32    174.50 o 
   4  13   8       43.91       60.09     42.42 o 
   5  13   8       85.51       52.91     33.93 o 
  -3  14   8      236.23      232.17     38.05 o 
  -2  14   8      539.30      498.50     54.75 o 
  -1  14   8     1299.83     1272.55     68.29 o 
   0  14   8     3486.59     3845.60    206.77 o 
   1  14   8     1225.42     1302.77    144.99 o 
   2  14   8      515.56      670.98    114.41 o 
   3  14   8      279.38      250.27     77.71 o 
   1   0   9     1495.35     1517.39     37.31 o 
   2   0   9     2838.45     2664.22     61.29 o 
   3   0   9      334.85      305.70     27.11 o 
   4   0   9     5048.67     5196.80    106.50 o 
   5   0   9      168.10       83.55     70.17 o 
   6   0   9       25.88       31.68     12.49 o 
   7   0   9     1028.03     1065.95     56.47 o 
   8   0   9     6528.52     6917.53    333.75 o 
   9   0   9     5334.43     5233.53    198.53 o 
  10   0   9     1017.33     1021.90     83.53 o 
  11   0   9      100.07       92.62     30.59 o 
 -11   1   9      167.15      216.51     59.09 o 
 -10   1   9     3008.71     3022.05    145.61 o 
  -9   1   9     1635.25     1556.01     93.66 o 
  -8   1   9     2030.78     2049.26    109.93 o 
  -7   1   9     1396.39     1396.74     54.51 o 
  -6   1   9     5778.88     5935.29    138.08 o 
  -5   1   9      929.03      880.02     35.00 o 
  -4   1   9      162.41      132.59     28.56 o 
  -3   1   9     5345.19     5234.13    105.23 o 
  -2   1   9     2962.90     2981.14     57.60 o 
  -1   1   9     4558.68     4517.91    123.22 o 
   0   1   9     2657.17     2435.03     62.04 o 
   1   1   9     4525.26     4458.70     68.13 o 
   2   1   9     2885.93     2855.74     74.85 o 
   3   1   9     5255.16     5240.14    120.78 o 
   4   1   9      146.88      155.60     18.16 o 
   5   1   9     1005.40      929.71     41.26 o 
   6   1   9     5670.77     5852.82    162.56 o 
   7   1   9     1383.33     1458.62     67.06 o 
   8   1   9     2097.26     2052.86    176.48 o 
   9   1   9     1591.28     1652.06     96.64 o 
  10   1   9     2981.19     3068.41    146.05 o 
  11   1   9      149.40      188.72     41.09 o 
 -11   2   9     1861.20     1692.97    109.09 o 
 -10   2   9      216.63      167.08     38.56 o 
  -9   2   9      753.33      724.68     69.14 o 
  -8   2   9       25.54       17.46     12.44 o 
  -7   2   9     1066.64      843.06    154.30 o 
  -6   2   9     2237.20     2177.12     70.13 o 
  -5   2   9     6609.53     6780.33    134.96 o 
  -4   2   9     1088.33     1017.49     48.35 o 
  -3   2   9     1875.83     1769.32     53.71 o 
  -2   2   9     6394.83     6476.60    126.29 o 
  -1   2   9    10089.22    10002.58    237.90 o 
   0   2   9     6525.97     6424.71    164.57 o 
   1   2   9    10004.80    10088.78    197.03 o 
   2   2   9     6438.31     6540.31    164.53 o 
   3   2   9     1801.99     1672.35     53.54 o 
   4   2   9     1151.78     1171.61     44.54 o 
   5   2   9     6303.19     6359.31    147.58 o 
   6   2   9     2382.37     2195.23    126.06 o 
   7   2   9     1016.43      907.86     92.16 o 
   8   2   9       19.46       30.42     16.52 o 
   9   2   9      793.35      740.34    119.04 o 
  10   2   9      210.25      260.06     51.99 o 
  11   2   9     1913.75     1990.50    151.97 o 
 -11   3   9      405.56      442.59     62.17 o 
 -10   3   9     1338.97     1255.00     69.99 o 
  -9   3   9       16.08       28.12     22.15 o 
  -8   3   9      151.29      140.34     38.98 o 
  -7   3   9     1124.46     1035.49     57.78 o 
  -6   3   9     2542.62     2738.62     82.06 o 
  -5   3   9      667.70      661.10     32.38 o 
  -4   3   9     7706.22     7175.76    452.76 o 
  -3   3   9      461.32      471.87     31.39 o 
  -2   3   9     1296.93     1250.26     57.43 o 
  -1   3   9     5386.38     5291.21    143.89 o 
   0   3   9    16328.77    17173.56    383.25 o 
   1   3   9     5281.86     5232.00    141.85 o 
   2   3   9     1273.90     1265.84    106.69 o 
   3   3   9      507.83      464.14     31.54 o 
   4   3   9     7706.59     7476.03    225.16 o 
   5   3   9      611.04      521.84     56.57 o 
   6   3   9     2416.88     2453.70     90.95 o 
   7   3   9     1180.62     1218.53    120.66 o 
   8   3   9      155.94      118.31     31.12 o 
   9   3   9       32.97      -16.26     22.74 o 
  10   3   9     1327.66     1299.53    120.36 o 
  11   3   9      429.19      484.16     88.08 o 
 -10   4   9      189.47      155.81     28.57 o 
  -9   4   9      731.41      657.95     79.61 o 
  -8   4   9      766.67      756.44     56.60 o 
  -7   4   9     3095.29     3180.66    115.80 o 
  -6   4   9     2187.47     2335.08     74.92 o 
  -5   4   9     1216.77     1074.72     46.26 o 
  -4   4   9     1039.61     1066.44     40.20 o 
  -3   4   9     2307.41     2336.68     63.23 o 
  -2   4   9     9677.69     9988.20    172.10 o 
  -1   4   9     2029.14     1827.69     69.71 o 
   0   4   9     5285.25     5078.38    164.02 o 
   1   4   9     2044.12     1862.05     70.61 o 
   2   4   9     9801.51     9499.90    308.57 o 
   3   4   9     2251.18     2176.24    159.42 o 
   4   4   9      987.54      889.33     48.36 o 
   5   4   9     1247.21     1204.39     57.01 o 
   6   4   9     2139.07     2260.82     88.00 o 
   7   4   9     3069.05     3319.22    125.41 o 
   8   4   9      715.98      842.95     70.51 o 
   9   4   9      759.27      679.05     88.55 o 
  10   4   9      245.53      260.99     63.04 o 
 -10   5   9      325.40      298.65     58.75 o 
  -9   5   9     2355.89     2478.39    186.80 o 
  -8   5   9     2909.85     2986.72    196.79 o 
  -7   5   9     2996.84     3166.69    217.43 o 
  -6   5   9     1034.45      986.44     52.75 o 
  -5   5   9      476.24      498.42     34.47 o 
  -4   5   9     1645.20     1599.24     51.79 o 
  -3   5   9     6157.49     6341.72    144.28 o 
  -2   5   9     1620.41     1554.55     54.92 o 
  -1   5   9     1678.06     1537.63     65.14 o 
   0   5   9      196.83      158.85     23.49 o 
   1   5   9     1789.27     1646.55     67.76 o 
   2   5   9     1658.80     1589.75     91.59 o 
   3   5   9     6374.04     6416.62    230.99 o 
   4   5   9     1475.84     1449.10     89.35 o 
   5   5   9      464.29      444.05     87.19 o 
   6   5   9      975.51      933.53     54.48 o 
   7   5   9     3008.14     3275.88    117.61 o 
   8   5   9     2874.15     3093.89    332.72 o 
   9   5   9     2389.66     2878.91    181.75 o 
  10   5   9      367.42      325.56     74.64 o 
 -10   6   9     1230.10     1269.41     74.29 o 
  -9   6   9     2186.98     2218.87     97.67 o 
  -8   6   9     4985.07     4953.06    174.35 o 
  -7   6   9     2418.30     2496.84    166.26 o 
  -6   6   9      860.27      885.26     54.42 o 
  -5   6   9     2004.37     1925.12     71.74 o 
  -4   6   9     3535.74     3674.59     90.70 o 
  -3   6   9       81.41       77.66     12.86 o 
  -2   6   9     1619.88     1733.35     51.00 o 
  -1   6   9     1112.53     1016.14     55.63 o 
   0   6   9        2.42       16.44     12.65 o 
   1   6   9     1167.44     1102.78     61.89 o 
   2   6   9     1668.42     1618.35     93.80 o 
   3   6   9      134.65      167.47     37.23 o 
   4   6   9     3419.84     3491.40    255.01 o 
   5   6   9     2054.54     2094.95    115.14 o 
   6   6   9      786.13      843.19     76.10 o 
   7   6   9     2432.68     2674.68    271.24 o 
   8   6   9     4920.32     5282.58    374.84 o 
   9   6   9     2214.84     2420.32    167.20 o 
  10   6   9     1303.18     1396.98    129.55 o 
  -9   7   9      400.58      398.78     95.33 o 
  -8   7   9      560.45      626.93     78.75 o 
  -7   7   9      975.81      894.80     70.54 o 
  -6   7   9     4799.24     5320.46    291.39 o 
  -5   7   9     2016.60     2162.05     88.93 o 
  -4   7   9     1842.74     2066.78     71.53 o 
  -3   7   9      942.10      977.37     47.80 o 
  -2   7   9     1620.32     1501.30     47.86 o 
  -1   7   9     2133.10     1978.61     79.81 o 
   0   7   9     3650.74     3786.54    121.30 o 
   1   7   9     2255.91     2064.06     82.26 o 
   2   7   9     1582.27     1317.37    163.37 o 
   3   7   9      912.29      860.89     86.34 o 
   4   7   9     1634.02     1643.68    282.20 o 
   5   7   9     2033.37     1975.51    177.33 o 
   6   7   9     4676.17     5153.44    483.63 o 
   7   7   9     1019.39      957.24    116.00 o 
   8   7   9      551.82      692.72    101.80 o 
  -9   8   9      240.35      216.17     34.55 o 
  -8   8   9      222.43      188.16     32.61 o 
  -7   8   9      213.39      206.12     31.55 o 
  -6   8   9     1471.69     1471.62     72.16 o 
  -5   8   9     4826.70     5115.72    204.99 o 
  -4   8   9      950.48      959.48     49.19 o 
  -3   8   9     1470.60     1485.31     63.08 o 
  -2   8   9      832.52      813.78     36.01 o 
  -1   8   9     5473.96     5618.74    163.47 o 
   0   8   9     2152.10     2070.20     83.85 o 
   1   8   9     5550.73     5540.83    213.46 o 
   2   8   9      894.37      964.93     75.57 o 
   3   8   9     1475.79     1463.82     96.06 o 
   4   8   9      911.26     1035.55     80.36 o 
   5   8   9     4713.28     4898.40    372.78 o 
   6   8   9     1562.82     1642.00    148.29 o 
   7   8   9      138.01      113.41     44.24 o 
   8   8   9      192.70      381.47     82.48 o 
  -8   9   9      173.03      204.35     31.61 o 
  -7   9   9     1648.65     1600.72    115.36 o 
  -6   9   9     1366.05     1323.87    103.03 o 
  -5   9   9      649.71      639.20     51.88 o 
  -4   9   9     2048.58     2128.73    148.51 o 
  -3   9   9     3299.94     3364.48    117.54 o 
  -2   9   9     1967.13     1890.73     58.66 o 
  -1   9   9     2796.34     2839.47     79.44 o 
   0   9   9      676.79      732.85     74.14 o 
   1   9   9     2718.02     2661.32    137.34 o 
   2   9   9     1893.90     1690.60    107.16 o 
   3   9   9     3537.47     3373.05    428.93 o 
   4   9   9     1942.22     1966.62    295.40 o 
   5   9   9      614.32      360.38     71.40 o 
   6   9   9     1332.30     1031.53    121.30 o 
   7   9   9     1653.36     1614.08    150.76 o 
   8   9   9      166.63      168.79     58.62 o 
  -8  10   9     2098.86      636.97    767.59 o 
  -7  10   9      631.28      648.78     68.61 o 
  -6  10   9      737.56      747.71     59.26 o 
  -5  10   9      126.68      118.70     23.06 o 
  -4  10   9     2525.82     2601.60    123.58 o 
  -3  10   9     2806.52     2936.44     87.44 o 
  -2  10   9     3169.55     3375.46     86.60 o 
  -1  10   9      662.62      644.52     37.44 o 
   0  10   9      141.29      138.64     25.56 o 
   1  10   9      726.72      700.95     72.45 o 
   2  10   9     3372.62     3382.10    226.64 o 
   3  10   9     2622.64     2041.86    161.78 o 
   4  10   9     2537.88     2082.09    168.85 o 
   5  10   9      130.70      189.41     53.32 o 
   6  10   9      731.52      783.74    109.64 o 
   7  10   9      575.98      632.92    103.98 o 
   8  10   9     2179.92     1989.83    178.04 o 
  -7  11   9     1595.36     1335.48    602.05 o 
  -6  11   9      653.69      634.29     55.91 o 
  -5  11   9      282.69      253.68     58.03 o 
  -4  11   9     1300.63     1352.57     70.65 o 
  -3  11   9     3527.59     3863.48    130.44 o 
  -2  11   9      120.11       96.75     18.98 o 
  -1  11   9      193.18      242.88     36.38 o 
   0  11   9      854.41      833.68    103.84 o 
   1  11   9      199.13      102.98     53.73 o 
   2  11   9      121.81      104.16     44.01 o 
   3  11   9     3729.56     3418.98    233.60 o 
   4  11   9     1384.89     1443.52    140.86 o 
   5  11   9      262.03      219.10     60.15 o 
   6  11   9      631.00      563.46     95.97 o 
   7  11   9     1598.88     1610.01    159.01 o 
  -6  12   9      940.22      450.67    398.56 o 
  -5  12   9     1789.22     1741.21     93.44 o 
  -4  12   9      726.73      763.93     61.07 o 
  -3  12   9       94.99       96.50     28.05 o 
  -2  12   9      249.73      317.47     32.14 o 
  -1  12   9      839.18      924.55     51.49 o 
   0  12   9      101.34      114.29     49.49 o 
   1  12   9      870.27      738.61    109.58 o 
   2  12   9      286.21      237.78     68.40 o 
   3  12   9      125.81      111.41     54.02 o 
   4  12   9      699.50      479.74     90.32 o 
   5  12   9     1733.79     1765.96    165.08 o 
  -4  13   9     1341.25     1513.39     98.86 o 
  -3  13   9     1178.20     1226.44     80.11 o 
  -2  13   9      286.70      317.61     30.99 o 
  -1  13   9      741.82      862.96     52.29 o 
   0  13   9     2551.00     2802.54    107.18 o 
   1  13   9      750.76      703.26    110.23 o 
   2  13   9      271.49      260.11     76.65 o 
   3  13   9     1125.13      976.98    134.50 o 
   4  13   9     1248.53      567.93    100.74 o 
  -2  14   9     1693.15     1637.17     80.25 o 
  -1  14   9     1542.75     1499.36     78.79 o 
   0  14   9      190.07      221.84     34.63 o 
   1  14   9     1553.79     1496.19    153.71 o 
   2  14   9     1669.94     1613.08    162.90 o 
   0   0  10     1343.94     1076.99     52.27 o 
   1   0  10     6810.73     6863.11    119.69 o 
   2   0  10      239.45      210.28     20.03 o 
   3   0  10       17.97       10.80     12.81 o 
   4   0  10     2735.25     2681.25     79.04 o 
   5   0  10     7442.13     7826.63    176.08 o 
   6   0  10      401.98      413.91     37.66 o 
   7   0  10     2412.28     2541.63     95.89 o 
   8   0  10      108.45      116.67     31.17 o 
   9   0  10      955.51      852.23     74.00 o 
  10   0  10      669.85      647.12     68.39 o 
 -10   1  10     1398.30     1236.75     90.54 o 
  -9   1  10     3157.93     3321.33    209.12 o 
  -8   1  10       30.48       14.71     18.96 o 
  -7   1  10      700.71      658.76     48.87 o 
  -6   1  10     2776.88     2778.93     99.48 o 
  -5   1  10     1851.50     1174.05    100.21 o 
  -4   1  10     3091.82     2619.81    366.58 o 
  -3   1  10     1494.41     1391.62     43.15 o 
  -2   1  10     4206.03     4220.71     76.94 o 
  -1   1  10      368.49      277.60     32.80 o 
   0   1  10    11041.89    11058.07    259.93 o 
   1   1  10      330.71      269.77     24.01 o 
   2   1  10     4379.81     4276.13    174.72 o 
   3   1  10     1365.49     1280.07     55.79 o 
   4   1  10     3151.79     3291.10     90.06 o 
   5   1  10     1925.83     1992.02     67.06 o 
   6   1  10     2881.41     3060.71    133.70 o 
   7   1  10      687.90      636.69    134.35 o 
   8   1  10       20.49       36.73     21.28 o 
   9   1  10     3217.42     3660.21    410.28 o 
  10   1  10     1411.98     1300.33     88.96 o 
 -10   2  10      690.01      592.90     67.59 o 
  -9   2  10      554.61      552.11     62.17 o 
  -8   2  10     3487.82     3636.35    279.78 o 
  -7   2  10        4.82       31.88     22.27 o 
  -6   2  10     1555.33     1681.49     60.81 o 
  -5   2  10      626.18      607.66     31.70 o 
  -4   2  10     1995.62     2047.63     57.92 o 
  -3   2  10     4442.12     4205.06    132.83 o 
  -2   2  10     7043.83     7337.17    132.19 o 
  -1   2  10     5053.79     4803.06    134.86 o 
   0   2  10      147.55      169.08     22.15 o 
   1   2  10     5041.15     4820.40    133.67 o 
   2   2  10     6931.24     7343.96    415.02 o 
   3   2  10     4706.43     4635.76    130.71 o 
   4   2  10     2005.28     1924.91     74.28 o 
   5   2  10      578.86      535.63     38.47 o 
   6   2  10     1628.80     1640.39     73.51 o 
   7   2  10       18.26       11.52     35.26 o 
   8   2  10     3358.87     3452.37    147.77 o 
   9   2  10      518.62      489.99     77.71 o 
  10   2  10      651.26      670.27     94.56 o 
 -10   3  10       87.46       93.82     30.77 o 
  -9   3  10      979.24      862.63     77.27 o 
  -8   3  10     1043.27      937.81     64.75 o 
  -7   3  10     3180.32     2994.20    151.23 o 
  -6   3  10      754.20      745.13     55.51 o 
  -5   3  10      201.67      198.67     23.90 o 
  -4   3  10     3465.70     3354.53    105.68 o 
  -3   3  10     7258.18     7677.07    149.47 o 
  -2   3  10     1437.48     1415.82     41.58 o 
  -1   3  10     6567.76     6427.08    170.67 o 
   0   3  10     1983.92     1815.88     70.25 o 
   1   3  10     6544.71     6585.66    173.27 o 
   2   3  10     1414.98     1435.81     85.70 o 
   3   3  10     7369.56     7243.35    253.55 o 
   4   3  10     3427.31     3409.15    149.25 o 
   5   3  10      231.59      203.95     26.03 o 
   6   3  10      840.03      813.78     56.95 o 
   7   3  10     3204.10     3380.87    138.62 o 
   8   3  10      975.12      878.94     91.35 o 
   9   3  10      885.52      919.36    101.92 o 
  10   3  10       77.82       43.54     40.83 o 
 -10   4  10      842.27      755.08    116.95 o 
  -9   4  10      786.88      812.32     56.36 o 
  -8   4  10     2526.06     2375.31     97.23 o 
  -7   4  10      704.54      733.11     74.55 o 
  -6   4  10      921.56     1009.68     50.05 o 
  -5   4  10     3132.12     3211.61     91.49 o 
  -4   4  10     1358.21     1420.51     62.95 o 
  -3   4  10     3066.93     2997.28     76.77 o 
  -2   4  10     1666.72     1638.11     51.14 o 
  -1   4  10     6838.73     6827.82    181.31 o 
   0   4  10      186.50      131.33     30.61 o 
   1   4  10     6809.38     6942.93    183.74 o 
   2   4  10     1615.50     1559.71     92.47 o 
   3   4  10     2951.13     2954.77    195.65 o 
   4   4  10     1359.49     1232.00    143.78 o 
   5   4  10     3230.79     3211.01    148.84 o 
   6   4  10      894.77     1035.52     79.75 o 
   7   4  10      798.71      765.52     83.58 o 
   8   4  10     2522.22     2717.28    153.30 o 
   9   4  10      716.85      762.23     93.97 o 
  10   4  10      823.24      791.16    102.33 o 
 -10   5  10     2829.01     2761.66    134.46 o 
  -9   5  10      641.62      585.13     52.67 o 
  -8   5  10      440.87      381.85     41.86 o 
  -7   5  10       81.46       70.91     18.55 o 
  -6   5  10     6947.32     7613.36    299.02 o 
  -5   5  10      975.89      933.46     45.52 o 
  -4   5  10     1475.43     1496.42     51.94 o 
  -3   5  10      780.42      735.63     35.35 o 
  -2   5  10     2656.79     2674.03     85.48 o 
  -1   5  10      755.64      738.89     45.74 o 
   0   5  10     3883.88     3707.33    145.72 o 
   1   5  10      754.74      743.17     45.48 o 
   2   5  10     2565.38     2438.58    269.24 o 
   3   5  10      777.99      711.83     65.72 o 
   4   5  10     1549.33     1661.10     98.66 o 
   5   5  10      993.33     1028.96     76.74 o 
   6   5  10     6919.78     7424.46    580.28 o 
   7   5  10       85.76      140.54     36.53 o 
   8   5  10      454.66      441.92     90.55 o 
   9   5  10      570.44      615.00     67.05 o 
  10   5  10     2735.29     3066.79    200.54 o 
  -9   6  10      397.04      416.53     56.93 o 
  -8   6  10     1546.55     1636.52    175.79 o 
  -7   6  10     1307.12     1423.60    119.11 o 
  -6   6  10      759.82      788.98     83.44 o 
  -5   6  10     3907.93     4092.23    112.35 o 
  -4   6  10     3380.50     3442.77     88.47 o 
  -3   6  10      331.83      322.83     23.87 o 
  -2   6  10      672.24      616.36     31.44 o 
  -1   6  10     3479.19     3547.45    132.59 o 
   0   6  10       29.22       41.96     14.96 o 
   1   6  10     3698.13     3844.74    123.55 o 
   2   6  10      702.83      728.56     66.29 o 
   3   6  10      274.45      202.59     39.85 o 
   4   6  10     3312.80     3064.36    296.49 o 
   5   6  10     4143.07     3967.80    177.55 o 
   6   6  10      793.05      786.39    130.23 o 
   7   6  10     1318.56     1513.29    108.08 o 
   8   6  10     1407.31     1587.31    108.23 o 
  -9   7  10     2348.01     2552.98    156.97 o 
  -8   7  10      478.98      501.35     50.45 o 
  -7   7  10     1813.25     1913.16    120.37 o 
  -6   7  10      629.99      576.46     48.59 o 
  -5   7  10     1110.72     1093.12     70.91 o 
  -4   7  10     1017.90     1028.71     49.77 o 
  -3   7  10     4909.52     5375.74    115.32 o 
  -2   7  10     2053.28     1942.09     57.74 o 
  -1   7  10      764.41      762.41     49.39 o 
   0   7  10     1222.55     1108.52     58.71 o 
   1   7  10      608.41      545.82     59.53 o 
   2   7  10     2035.37     1787.63    105.31 o 
   3   7  10     4989.76     5139.40    535.94 o 
   4   7  10     1052.76     1138.55     84.52 o 
   5   7  10     1096.52      951.27     86.04 o 
   6   7  10      698.93      691.54     73.52 o 
   7   7  10     1789.83     1895.95    123.75 o 
   8   7  10      508.00      449.10     91.55 o 
  -8   8  10     2059.17     1983.31    234.45 o 
  -7   8  10      234.90      235.57     60.79 o 
  -6   8  10     1621.38     1695.97     79.39 o 
  -5   8  10     1302.29     1250.30     65.86 o 
  -4   8  10     3120.83     3318.83    100.33 o 
  -3   8  10      520.78      534.50     51.25 o 
  -2   8  10     4995.80     5434.28    116.88 o 
  -1   8  10      147.27      159.21     19.53 o 
   0   8  10     1853.45     1737.16     77.96 o 
   1   8  10      133.19      125.98     35.16 o 
   2   8  10     5003.71     5065.66    229.21 o 
   3   8  10      555.59      484.96    154.36 o 
   4   8  10     3055.54     2991.55    201.99 o 
   5   8  10     1340.62     1221.71    330.66 o 
   6   8  10     1694.85     1700.71    122.04 o 
   7   8  10      226.56      268.65     73.23 o 
   8   8  10     1961.90     2034.08    175.92 o 
  -8   9  10      203.81      171.14     31.49 o 
  -7   9  10     1507.70     1531.13    111.16 o 
  -6   9  10      558.15      521.53     57.23 o 
  -5   9  10      346.97      298.60     36.91 o 
  -4   9  10     4623.21     5022.22    135.39 o 
  -3   9  10     1781.48     1703.45    225.89 o 
  -2   9  10      322.37      312.54     27.57 o 
  -1   9  10     1358.88     1437.91     50.99 o 
   0   9  10     4101.25     4265.22    140.88 o 
   1   9  10     1316.37     1247.90     91.30 o 
   2   9  10      358.19      354.46     60.51 o 
   3   9  10     1707.61     1534.18    281.61 o 
   4   9  10     4648.25     5020.39    337.20 o 
   5   9  10      324.06      344.61     55.98 o 
   6   9  10      657.70      601.40     99.04 o 
   7   9  10     1479.04     1757.71    163.25 o 
   8   9  10      193.14      220.46     63.86 o 
  -7  10  10     1387.87     1447.23     78.84 o 
  -6  10  10      715.11      778.58     62.13 o 
  -5  10  10     2809.73     2985.68    205.83 o 
  -4  10  10      465.22      468.20     40.63 o 
  -3  10  10       68.21       58.45     21.38 o 
  -2  10  10      459.48      472.01     33.00 o 
  -1  10  10     2085.26     2144.84     66.65 o 
   0  10  10     1674.86     1666.21    115.97 o 
   1  10  10     1874.12     1950.16    125.13 o 
   2  10  10      414.05      422.99    133.53 o 
   3  10  10       88.73       85.47     31.16 o 
   4  10  10      410.37      384.83     81.54 o 
   5  10  10     2836.48     2800.97    214.45 o 
   6  10  10      718.54      806.36    116.24 o 
   7  10  10     1486.89     1252.05    149.76 o 
  -6  11  10     3013.20     3298.21    369.66 o 
  -5  11  10      585.72      615.77     61.92 o 
  -4  11  10      339.63      338.18     40.33 o 
  -3  11  10      867.96      830.01     60.52 o 
  -2  11  10      309.25      356.18     33.74 o 
  -1  11  10      937.35      918.70     51.74 o 
   0  11  10     1394.45     1487.72     90.37 o 
   1  11  10      935.46      788.22    111.41 o 
   2  11  10      269.62      179.28     65.69 o 
   3  11  10      842.49      867.63    121.89 o 
   4  11  10      348.23      287.09     70.93 o 
   5  11  10      593.69      494.41     92.32 o 
   6  11  10     3137.64     3528.50    258.34 o 
  -5  12  10      558.57      240.27    122.02 o 
  -4  12  10     1134.22     1254.60     73.28 o 
  -3  12  10      468.74      425.59     46.75 o 
  -2  12  10     2984.86     3212.87     97.77 o 
  -1  12  10      357.48      365.67     34.31 o 
   0  12  10       27.07       59.89     18.77 o 
   1  12  10      346.68      361.15     85.13 o 
   2  12  10     2963.15     2608.44    210.62 o 
   3  12  10      448.49      431.31     96.09 o 
   4  12  10     1155.15      908.75    122.95 o 
   5  12  10      635.39      293.22     73.76 o 
  -2  13  10       57.18       57.59     17.47 o 
  -1  13  10     1297.64     1346.15     60.79 o 
   0  13  10       72.85       61.37     22.30 o 
   1  13  10     1234.06     1065.47    140.63 o 
   2  13  10       40.49       29.46     51.49 o 
   3  13  10     2425.52     2382.26    209.09 o 
   1   0  11     6039.13     6158.26    222.34 o 
   2   0  11     4649.66     4462.47    136.46 o 
   3   0  11      961.03      822.86     47.53 o 
   4   0  11     5565.98     5831.17    164.29 o 
   5   0  11     2746.73     2492.15     92.75 o 
   6   0  11       18.29        4.28     12.47 o 
   7   0  11     1139.03     1134.89     87.40 o 
   8   0  11     4332.69     4175.74    223.46 o 
   9   0  11       16.67       36.53     32.93 o 
  10   0  11       50.43       49.25     39.77 o 
 -10   1  11      777.18      740.58     86.87 o 
  -9   1  11     1594.00     1465.50     92.51 o 
  -8   1  11     1844.22     1759.92    115.88 o 
  -7   1  11     1002.34      953.29    116.09 o 
  -6   1  11     1704.12     1709.34    111.55 o 
  -5   1  11      738.80      741.71     68.05 o 
  -4   1  11     2325.35     2282.72     73.96 o 
  -3   1  11     5525.30     5303.88    129.19 o 
  -2   1  11      102.67       74.33     14.37 o 
  -1   1  11     6516.29     6223.99    269.65 o 
   0   1  11     5108.33     5178.42    143.02 o 
   1   1  11     6371.12     6418.22    231.10 o 
   2   1  11      156.08      127.64     31.86 o 
   3   1  11     5983.53     5921.48    219.05 o 
   4   1  11     2304.41     2373.57     87.38 o 
   5   1  11      702.41      675.74     60.53 o 
   6   1  11     1720.95     1665.49    100.33 o 
   7   1  11     1176.89     1266.52    106.10 o 
   8   1  11     1795.14     1713.40    142.22 o 
   9   1  11     1528.59     1480.22    121.95 o 
 -10   2  11      171.21      169.23     38.60 o 
  -9   2  11     2279.65     2221.13    118.54 o 
  -8   2  11      428.95      401.65     61.06 o 
  -7   2  11     1720.89     1643.73    148.17 o 
  -6   2  11      893.25      936.74     56.17 o 
  -5   2  11     6417.40     6914.55    240.01 o 
  -4   2  11      759.59      658.09     75.86 o 
  -3   2  11      508.74      517.72     42.55 o 
  -2   2  11     2339.18     2316.94     52.47 o 
  -1   2  11     4736.49     4693.00    135.47 o 
   0   2  11      458.75      407.29     31.41 o 
   1   2  11     5115.85     5072.41    195.20 o 
   2   2  11     2374.51     2501.45    123.02 o 
   3   2  11      473.41      459.66     53.73 o 
   4   2  11      632.34      687.92     65.20 o 
   5   2  11     6601.86     6477.54    196.47 o 
   6   2  11      888.18      873.31     53.22 o 
   7   2  11     1667.68     1556.72     88.37 o 
   8   2  11      371.12      392.67     56.17 o 
   9   2  11     2406.74     2285.00    157.60 o 
  10   2  11      191.28      157.36     50.96 o 
 -10   3  11     3387.51     3475.62    349.92 o 
  -9   3  11      130.05      145.79     36.36 o 
  -8   3  11      202.35      200.52    127.43 o 
  -7   3  11     1073.28     1116.04     78.21 o 
  -6   3  11     6188.23     6372.26    233.88 o 
  -5   3  11      561.05      614.89     33.32 o 
  -4   3  11     2847.62     2946.61     77.30 o 
  -3   3  11     1007.47      924.95     48.67 o 
  -2   3  11     1470.29     1414.96     42.64 o 
  -1   3  11      921.01      911.84     48.25 o 
   0   3  11     1608.93     1500.21     64.25 o 
   1   3  11     1036.63      969.69     53.17 o 
   2   3  11     1482.63     1320.36     97.89 o 
   3   3  11     1095.11     1103.51     77.81 o 
   4   3  11     2844.99     2921.17    138.43 o 
   5   3  11      582.08      515.99     58.45 o 
   6   3  11     6037.56     6485.74    245.61 o 
   7   3  11     1060.46     1037.31     80.16 o 
   8   3  11      208.79      235.17     41.83 o 
   9   3  11      144.99      113.35     39.00 o 
  10   3  11     3385.47     3267.57    206.97 o 
  -9   4  11     1200.84     1196.87     89.29 o 
  -8   4  11     1720.10     1748.69    103.49 o 
  -7   4  11      334.03      353.47     37.51 o 
  -6   4  11      953.53      905.99     46.17 o 
  -5   4  11     2073.19     1599.50    259.45 o 
  -4   4  11     2481.56     2485.42     82.00 o 
  -3   4  11     1005.24     1038.09     48.53 o 
  -2   4  11     5566.26     4177.79    692.98 o 
  -1   4  11     1411.17     1322.21     61.73 o 
   0   4  11      185.87      134.83     22.55 o 
   1   4  11     1441.26     1425.24     63.76 o 
   2   4  11     5941.64     5920.66    311.95 o 
   3   4  11     1082.80     1091.51    108.93 o 
   4   4  11     2448.74     2365.89    174.56 o 
   5   4  11     2029.67     1844.96    151.70 o 
   6   4  11      960.82     1038.83     83.73 o 
   7   4  11      342.67      409.27     57.57 o 
   8   4  11     1587.21     1774.21    164.90 o 
  -9   5  11     1532.11     1711.03    269.15 o 
  -8   5  11      218.14      249.37     34.22 o 
  -7   5  11     2443.54     2548.73    117.93 o 
  -6   5  11      580.72      521.40     44.40 o 
  -5   5  11      405.58      366.48     32.97 o 
  -4   5  11      270.99      266.68     27.47 o 
  -3   5  11     7842.68     8215.08    165.37 o 
  -2   5  11     2389.21     2297.33     61.96 o 
  -1   5  11     1950.05     1856.20     78.30 o 
   0   5  11       11.94       11.44     12.75 o 
   1   5  11     2139.06     2306.01    129.81 o 
   2   5  11     2445.96     2593.11    130.52 o 
   3   5  11     7878.89     8262.81    342.15 o 
   4   5  11      319.64      318.18     48.59 o 
   5   5  11      359.96      297.24     50.17 o 
   6   5  11      612.92      589.53     66.84 o 
   7   5  11     2284.90     2423.08    267.41 o 
   8   5  11      244.21      185.93     61.98 o 
   9   5  11     1587.94     1689.61    168.02 o 
  -9   6  11      304.18      258.36     36.88 o 
  -8   6  11     2272.77     2395.29    131.68 o 
  -7   6  11      733.72      817.89     84.59 o 
  -6   6  11      112.91       99.77     21.32 o 
  -5   6  11     2647.60     2625.30     85.75 o 
  -4   6  11     4533.29     4711.58    124.70 o 
  -3   6  11      428.48      455.19     34.31 o 
  -2   6  11     3240.73     3347.57     81.31 o 
  -1   6  11     2633.85     2626.01     98.00 o 
   0   6  11     1546.49     1510.32     70.40 o 
   1   6  11     2557.95     2555.31    333.78 o 
   2   6  11     3385.66     3373.61    192.89 o 
   3   6  11      453.20      365.96     54.06 o 
   4   6  11     4749.03     4715.17    200.87 o 
   5   6  11     2433.47     2314.02    302.73 o 
   6   6  11      164.98      152.90     40.10 o 
   7   6  11      719.04      780.13     80.70 o 
   8   6  11     2366.60     2629.25    149.28 o 
  -8   7  11      985.31      938.22     67.68 o 
  -7   7  11      103.56       55.76     20.36 o 
  -6   7  11     2892.79     3041.53    111.92 o 
  -5   7  11      435.54      450.01     37.36 o 
  -4   7  11     2205.32     2276.40     79.30 o 
  -3   7  11     1635.16     1519.45     51.43 o 
  -2   7  11     2392.43     2481.98     68.94 o 
  -1   7  11      990.70      961.80     49.41 o 
   0   7  11     7343.58     7481.08    206.26 o 
   1   7  11      985.40     1064.48    144.49 o 
   2   7  11     2645.06     2504.29    220.25 o 
   3   7  11     1716.52     1665.30    213.95 o 
   4   7  11     2304.11     2545.82    137.44 o 
   5   7  11      394.61      337.66     54.64 o 
   6   7  11     2956.72     3066.58    161.47 o 
   7   7  11      109.10      112.88     38.53 o 
   8   7  11      972.06      954.55     93.28 o 
  -8   8  11      943.93      994.99     75.52 o 
  -7   8  11     1370.65     1309.72     73.11 o 
  -6   8  11      682.92      781.91     59.01 o 
  -5   8  11     3536.38     3542.52    124.19 o 
  -4   8  11       48.51       61.74     17.76 o 
  -3   8  11      397.31      367.57     28.63 o 
  -2   8  11      169.06      136.64     18.41 o 
  -1   8  11     2305.03     2473.14     70.75 o 
   0   8  11      225.82      215.18     31.01 o 
   1   8  11     2250.87     2457.25    134.45 o 
   2   8  11      219.24      225.14     47.60 o 
   3   8  11      359.91      388.58     56.28 o 
   4   8  11       69.46      128.61     37.98 o 
   5   8  11     3411.04     3842.71    189.65 o 
   6   8  11      715.37      789.24     83.74 o 
   7   8  11     1326.95     1529.13    114.11 o 
   8   8  11      980.50      881.54    125.96 o 
  -7   9  11     1649.70     1744.54     87.20 o 
  -6   9  11      940.02      878.78     64.01 o 
  -5   9  11      497.84      543.68     50.46 o 
  -4   9  11     2181.79     2340.82     84.31 o 
  -3   9  11     1197.68     1260.93     53.57 o 
  -2   9  11      101.59       93.59     15.57 o 
  -1   9  11     1566.41     1694.02     57.97 o 
   0   9  11     1091.87     1086.98     64.67 o 
   1   9  11     1640.10     1866.28    116.01 o 
   2   9  11       81.07       85.68     34.38 o 
   3   9  11     1193.12     1085.47     89.65 o 
   4   9  11     2015.96     2082.52    129.52 o 
   5   9  11      484.58      382.84     61.94 o 
   6   9  11      953.53      863.98    119.36 o 
   7   9  11     1575.35     1598.35    157.30 o 
  -6  10  11     1124.31     1198.71     70.81 o 
  -5  10  11       67.32       41.87     24.86 o 
  -4  10  11     1288.15     1398.15     84.48 o 
  -3  10  11      618.66      499.06     47.43 o 
  -2  10  11     4234.96     4535.29    109.85 o 
  -1  10  11      178.12      160.93     22.73 o 
   0  10  11      334.03      375.21     43.38 o 
   1  10  11      193.53      161.52     42.30 o 
   2  10  11     4326.83     4471.45    478.41 o 
   3  10  11      640.83      598.10     73.02 o 
   4  10  11     1309.93     1422.85    106.96 o 
   5  10  11       70.32       62.98     35.17 o 
   6  10  11     1132.97     1010.79    131.56 o 
  -5  11  11      435.89      434.60     46.71 o 
  -4  11  11      295.18      239.36     41.95 o 
  -3  11  11     2452.34     2669.81    107.53 o 
  -2  11  11      956.90      910.64     47.74 o 
  -1  11  11     1138.72     1112.75     48.83 o 
   0  11  11     1305.96     1572.18    113.44 o 
   1  11  11     1228.76     1105.13    120.24 o 
   2  11  11      966.23      811.25    117.83 o 
   3  11  11     2403.67     2407.07    199.72 o 
   4  11  11      256.95      240.19     70.23 o 
   5  11  11      472.27      331.10     76.94 o 
  -4  12  11      898.51      617.30    250.33 o 
  -3  12  11      173.12      115.26     38.33 o 
  -2  12  11      218.02      200.07     31.37 o 
  -1  12  11     2716.16     3128.73    114.12 o 
   0  12  11       29.62       71.33     21.49 o 
   1  12  11     2697.43     2708.06    216.10 o 
   2  12  11      208.30      227.17     72.52 o 
   3  12  11      155.87      244.49     79.83 o 
   4  12  11      930.45       32.29     30.69 o 
  -1  13  11       26.86       19.20     14.12 o 
   0  13  11     2411.20     2460.56    207.61 o 
   1  13  11       18.11       52.26     50.20 o 
   0   0  12       12.59       42.77     34.35 o 
   1   0  12    10452.83    10607.96    345.68 o 
   2   0  12       70.99       56.69     27.18 o 
   3   0  12      178.93      232.23     42.83 o 
   4   0  12      874.11      824.99     72.44 o 
   5   0  12     7673.03     8140.69    218.40 o 
   6   0  12      103.31       99.39     32.65 o 
   7   0  12      188.17      130.17     37.47 o 
   8   0  12      126.94      177.04     43.89 o 
   9   0  12      262.77      218.81     52.85 o 
  -9   1  12      211.07      230.18     58.74 o 
  -8   1  12       68.75       61.80     39.89 o 
  -7   1  12     1658.27     1594.66     92.64 o 
  -6   1  12     3991.21     4245.02    427.90 o 
  -5   1  12      556.63      490.17     42.75 o 
  -4   1  12     1517.36     1457.87     67.79 o 
  -3   1  12     3626.16     3581.65    151.75 o 
  -2   1  12     3030.45     2780.77     96.04 o 
  -1   1  12      388.82      411.12     51.46 o 
   0   1  12     4623.00     4634.53    187.97 o 
   1   1  12      308.09      278.02     45.36 o 
   2   1  12     2986.08     2835.59    136.59 o 
   3   1  12     3708.61     3534.15    158.36 o 
   4   1  12     1428.77     1405.67     91.08 o 
   5   1  12      514.07      506.57     58.86 o 
   6   1  12     3998.78     4158.51    156.98 o 
   7   1  12     1602.73     1485.41     87.80 o 
   8   1  12       68.41      112.31     30.49 o 
   9   1  12      211.38      256.93     59.09 o 
  -9   2  12      404.31      398.45     56.04 o 
  -8   2  12     5361.87     5730.95    211.86 o 
  -7   2  12     1299.92     1322.58     82.23 o 
  -6   2  12     1199.35     1225.17    104.87 o 
  -5   2  12      700.07      590.00     72.00 o 
  -4   2  12     3129.31     3209.62    112.00 o 
  -3   2  12     2373.32     2364.11     77.07 o 
  -2   2  12     1941.10     1997.72     68.14 o 
  -1   2  12      500.88      485.88     38.77 o 
   0   2  12      970.97      957.66     70.71 o 
   1   2  12      586.20      509.17     57.39 o 
   2   2  12     2119.95     1911.99    127.02 o 
   3   2  12     2225.98     2176.73    117.65 o 
   4   2  12     3159.98     3082.26    213.21 o 
   5   2  12      687.33      649.34    120.86 o 
   6   2  12     1281.63     1204.66     87.14 o 
   7   2  12     1238.07     1174.11    129.67 o 
   8   2  12     5212.33     5666.62    333.22 o 
   9   2  12      410.62      267.59     57.85 o 
  -9   3  12     4419.72     4636.95    231.03 o 
  -8   3  12      159.14      167.17     55.44 o 
  -7   3  12     3638.21     3329.43    145.19 o 
  -6   3  12      971.86      898.63     94.76 o 
  -5   3  12      331.23      196.07     62.27 o 
  -4   3  12      518.65      524.70     38.35 o 
  -3   3  12     2228.76     2199.94     75.54 o 
  -2   3  12     1092.16     1072.79     37.04 o 
  -1   3  12     1252.10     1172.00     40.48 o 
   0   3  12      127.24      125.55     21.33 o 
   1   3  12     1234.21     1056.78    222.99 o 
   2   3  12     1115.82     1175.49     82.74 o 
   3   3  12     2259.27     2186.41    160.45 o 
   4   3  12      547.80      468.23     58.42 o 
   5   3  12      308.07      249.30     58.91 o 
   6   3  12     1007.76      982.39     84.65 o 
   7   3  12     3604.79     4123.07    345.74 o 
   8   3  12      156.33      222.70     68.75 o 
  -9   4  12      897.88      828.68    182.78 o 
  -8   4  12     2049.65     1988.31    286.59 o 
  -7   4  12     1664.72     1848.91    197.10 o 
  -6   4  12     1354.92     1328.26     69.68 o 
  -5   4  12     3738.92     3664.93    124.58 o 
  -4   4  12      135.49      132.04     18.48 o 
  -3   4  12      132.87      122.50     17.13 o 
  -2   4  12     3692.84     3672.57    122.13 o 
  -1   4  12     2091.11     2073.63     83.54 o 
   0   4  12       71.51       66.81     16.77 o 
   1   4  12     2178.94     2091.64    162.43 o 
   2   4  12     3810.86     3756.67    168.35 o 
   3   4  12      166.57      165.52     38.10 o 
   4   4  12       76.49       80.69     30.53 o 
   5   4  12     3921.65     4042.20    182.76 o 
   6   4  12     1357.09     1415.71     98.50 o 
   7   4  12     1706.28     1746.91    113.46 o 
   8   4  12     2000.92     2270.44    195.18 o 
  -8   5  12      202.62      213.72     40.93 o 
  -7   5  12      386.37      359.78     51.87 o 
  -6   5  12     3349.93     3695.43    122.19 o 
  -5   5  12      173.34      194.95     24.11 o 
  -4   5  12     3345.12     3427.48     91.35 o 
  -3   5  12      219.56      206.78     21.97 o 
  -2   5  12     1070.15     1048.62     39.56 o 
  -1   5  12       49.55       32.61     12.17 o 
   0   5  12    11155.10    11177.21    280.46 o 
   1   5  12       50.80       45.76     55.38 o 
   2   5  12     1074.38      986.62    100.98 o 
   3   5  12      226.21      308.96     50.71 o 
   4   5  12     3437.52     3759.90    173.91 o 
   5   5  12      213.10      311.74     49.78 o 
   6   5  12     3339.20     3832.21    182.85 o 
   7   5  12      392.60      333.45     62.07 o 
   8   5  12      206.41      216.33     76.71 o 
  -8   6  12      363.83      340.51     54.46 o 
  -7   6  12      897.36      931.92    137.34 o 
  -6   6  12      328.76      383.67     40.10 o 
  -5   6  12     1470.70     1521.67     70.03 o 
  -4   6  12     1905.60     1890.82     70.57 o 
  -3   6  12      671.89      637.91     38.13 o 
  -2   6  12     2444.60     2493.77     68.56 o 
  -1   6  12     5703.70     6165.80    126.83 o 
   0   6  12      532.09      417.08     42.62 o 
   1   6  12     5623.13     5896.24    237.45 o 
   2   6  12     2373.89     2431.29    132.90 o 
   3   6  12      693.02      805.90     77.93 o 
   4   6  12     1806.74     1803.90    301.79 o 
   5   6  12     1452.61     1509.75    165.25 o 
   6   6  12      308.40      316.61     57.32 o 
   7   6  12      969.43     1049.06    140.63 o 
   8   6  12      294.96      283.67     87.31 o 
  -8   7  12      185.46      162.06     38.30 o 
  -7   7  12     1374.18     1544.46     89.02 o 
  -6   7  12      732.07      804.17     78.83 o 
  -5   7  12      347.13      304.40     31.86 o 
  -4   7  12       50.41       37.40     15.40 o 
  -3   7  12     4011.81     4176.69    170.23 o 
  -2   7  12     1025.69     1098.72     43.77 o 
  -1   7  12     2379.33     2468.47     70.13 o 
   0   7  12      632.48      682.19     49.78 o 
   1   7  12     2297.90     2372.74    133.59 o 
   2   7  12     1031.05     1123.46     88.38 o 
   3   7  12     4078.18     4120.80    458.59 o 
   4   7  12       31.10      -10.33     42.86 o 
   5   7  12      315.79      373.19     60.39 o 
   6   7  12      753.33      902.19     88.66 o 
   7   7  12     1349.88     1549.44    115.40 o 
   8   7  12      157.43      180.90     48.54 o 
  -7   8  12       66.52      -11.24     26.25 o 
  -6   8  12       90.64      129.84     29.73 o 
  -5   8  12      406.58      406.78     44.05 o 
  -4   8  12     2224.30     2273.10     82.44 o 
  -3   8  12      415.79      431.35     38.14 o 
  -2   8  12     2040.21     1983.97     62.78 o 
  -1   8  12      158.92      193.47     21.80 o 
   0   8  12      173.89      144.43     30.43 o 
   1   8  12      140.15      111.18     36.76 o 
   2   8  12     1945.37     1765.44    115.67 o 
   3   8  12      391.17      389.97     60.24 o 
   4   8  12     2264.78     2278.90    212.03 o 
   5   8  12      379.85      354.12     59.74 o 
   6   8  12      113.29      248.65     51.01 o 
   7   8  12       89.16      180.57     71.99 o 
  -6   9  12     2335.60     2344.35    127.67 o 
  -5   9  12      442.49      403.98     43.87 o 
  -4   9  12      355.25      394.45     38.41 o 
  -3   9  12     1442.68     1442.69     72.38 o 
  -2   9  12      176.72      170.81     34.21 o 
  -1   9  12     2281.41     2358.89     72.16 o 
   0   9  12      539.96      591.73     52.12 o 
   1   9  12     2340.30     2529.86    163.61 o 
   2   9  12      153.12      178.52     45.43 o 
   3   9  12     1349.15     1231.00    153.94 o 
   4   9  12      374.27      365.85     61.53 o 
   5   9  12      491.95      551.33     73.84 o 
   6   9  12     2411.05     2791.60    162.18 o 
  -5  10  12     2244.70     2449.36    220.70 o 
  -4  10  12      213.43      184.84     27.23 o 
  -3  10  12     1186.41     1148.10     67.93 o 
  -2  10  12      446.91      438.19     34.69 o 
  -1  10  12     2913.03     3078.72     86.74 o 
   0  10  12       83.44       88.09     25.38 o 
   1  10  12     2923.85     2912.48    191.97 o 
   2  10  12      457.99      445.17     67.38 o 
   3  10  12     1175.21     1211.42    100.30 o 
   4  10  12      240.65      280.93     50.73 o 
   5  10  12     2344.02     2962.51    227.70 o 
  -4  11  12     1431.85     1520.29    259.16 o 
  -3  11  12     1639.55     1756.36     84.88 o 
  -2  11  12      380.70      340.99     34.42 o 
  -1  11  12     1015.83     1049.58     48.50 o 
   0  11  12     2728.90     2958.77     99.38 o 
   1  11  12     1026.10     1001.68    202.28 o 
   2  11  12      311.85      308.09     61.51 o 
   3  11  12     1562.94     1175.76    144.81 o 
  -2  12  12     3027.37     3283.45    102.30 o 
  -1  12  12      316.93      372.97     36.32 o 
   0  12  12       60.79       79.26     26.35 o 
   1  12  12      295.12      306.06     81.01 o 
   2  12  12     2995.43     3068.38    239.07 o 
   1   0  13       49.09       56.53     26.33 o 
   2   0  13     7432.95     7682.41    523.60 o 
   3   0  13        4.91       -0.10     30.99 o 
   4   0  13     4379.86     4643.68    196.35 o 
   5   0  13      198.83      245.16     47.92 o 
   6   0  13      236.60      423.12     83.01 o 
   7   0  13      365.98      390.43     82.01 o 
   8   0  13     1459.72     1501.49    120.60 o 
   9   0  13      236.63      244.32     63.27 o 
  -8   1  13      353.71      337.64     64.39 o 
  -7   1  13      981.84     1006.15    137.98 o 
  -6   1  13     1963.04     1844.12    218.34 o 
  -5   1  13      846.95      834.54     54.87 o 
  -4   1  13     1747.42     1875.02    113.56 o 
  -3   1  13     6746.80     6966.36    258.83 o 
  -2   1  13      732.05      706.59     69.38 o 
  -1   1  13     1051.37      993.39     79.61 o 
   0   1  13     1231.19     1017.56     78.79 o 
   1   1  13     1154.13     1164.45     83.60 o 
   2   1  13      695.00      766.85     72.97 o 
   3   1  13     6450.11     6832.19    257.32 o 
   4   1  13     1685.51     1765.29    191.44 o 
   5   1  13      848.80      792.91     75.56 o 
   6   1  13     1909.61     1791.31    110.54 o 
   7   1  13      934.53     1019.16    126.19 o 
  -8   2  13      146.37       67.04     40.18 o 
  -7   2  13      872.22      898.85    225.97 o 
  -6   2  13        0.47       12.54     20.36 o 
  -5   2  13     5734.99     6115.69    181.51 o 
  -4   2  13     2096.45     2014.24     86.21 o 
  -3   2  13      366.39      336.49     37.46 o 
  -2   2  13      181.29      165.45     44.69 o 
  -1   2  13     2416.25     2418.59    128.54 o 
   0   2  13       46.53      103.25     32.25 o 
   1   2  13     2545.72     2553.18    133.06 o 
   2   2  13      142.24      117.81     34.01 o 
   3   2  13      360.53      435.70     57.38 o 
   4   2  13     2081.25     1946.16    115.66 o 
   5   2  13     5757.50     6156.95    275.75 o 
   6   2  13        1.38       43.34     25.44 o 
   7   2  13      850.76     1000.60    132.79 o 
   8   2  13      155.33      235.07     71.40 o 
  -8   3  13       14.69       40.50     27.38 o 
  -7   3  13      417.22      393.31     53.34 o 
  -6   3  13     4129.00     4985.72    344.93 o 
  -5   3  13       75.05       82.68     22.68 o 
  -4   3  13     2964.97     2790.88    158.41 o 
  -3   3  13      163.78      178.91     24.03 o 
  -2   3  13      425.42      339.19     58.79 o 
  -1   3  13      144.41      134.09     23.57 o 
   0   3  13     1825.21     1955.63    114.62 o 
   1   3  13      147.01       75.76     31.03 o 
   2   3  13      403.82      303.94     49.95 o 
   3   3  13      193.44      259.90     48.94 o 
   4   3  13     2829.37     2668.49    220.31 o 
   5   3  13       76.74       78.41     30.61 o 
   6   3  13     4226.47     4928.13    214.93 o 
   7   3  13      414.61      407.28     90.02 o 
   8   3  13       14.41       97.92     50.08 o 
  -8   4  13     2132.93     2177.22    177.04 o 
  -7   4  13      344.45      282.24     46.46 o 
  -6   4  13      191.65      207.16     31.50 o 
  -5   4  13     2400.71     2605.15    131.91 o 
  -4   4  13     2374.60     2300.08     83.27 o 
  -3   4  13      420.38      402.87     35.80 o 
  -2   4  13     1797.34     1825.21     80.58 o 
  -1   4  13      456.92      413.68     27.68 o 
   0   4  13      243.76      188.98     28.23 o 
   1   4  13      385.54      331.64     53.46 o 
   2   4  13     1804.80     1773.68    141.95 o 
   3   4  13      402.68      342.65     54.73 o 
   4   4  13     2336.56     2225.02    201.34 o 
   5   4  13     2391.98     2510.58    140.58 o 
   6   4  13      188.37      275.59     50.21 o 
   7   4  13      353.31      350.45     59.05 o 
   8   4  13     2139.61     2786.89    226.88 o 
  -8   5  13      442.46      431.86     57.55 o 
  -7   5  13     1079.22     1166.41    223.34 o 
  -6   5  13       13.05       -0.64     39.18 o 
  -5   5  13      147.28      136.18     27.40 o 
  -4   5  13      220.27      190.53     27.14 o 
  -3   5  13     5227.90     4573.23    606.74 o 
  -2   5  13      222.02      203.55     23.80 o 
  -1   5  13     3754.74     4104.18     94.45 o 
   0   5  13      126.66      129.25     25.74 o 
   1   5  13     3760.05     3727.78    174.56 o 
   2   5  13      232.53      233.99     44.42 o 
   3   5  13     5335.49     5640.17    322.32 o 
   4   5  13      217.76      153.70     53.05 o 
   5   5  13      141.42      166.50     43.27 o 
   6   5  13       13.27       17.82     34.49 o 
   7   5  13     1131.37     1313.76    104.19 o 
   8   5  13      459.77      614.77    113.17 o 
  -7   6  13      213.09      150.64     48.90 o 
  -6   6  13      242.56      251.73     44.20 o 
  -5   6  13     1008.19     1064.62     99.40 o 
  -4   6  13     1511.18     1624.98     65.37 o 
  -3   6  13      129.47      106.32     18.83 o 
  -2   6  13     6224.78     6505.77    134.34 o 
  -1   6  13     2154.91     2146.55     63.85 o 
   0   6  13      625.94      637.23     51.32 o 
   1   6  13     2080.60     2232.69    129.33 o 
   2   6  13     6174.75     6242.15    250.56 o 
   3   6  13      111.07      130.36     38.73 o 
   4   6  13     1356.56     1440.56    120.42 o 
   5   6  13     1026.94     1098.13     93.38 o 
   6   6  13      192.16      164.41     43.32 o 
   7   6  13      219.07      298.47     65.98 o 
  -7   7  13      226.84      205.68     41.06 o 
  -6   7  13     2222.67     2293.79    144.68 o 
  -5   7  13      924.62      933.00     53.75 o 
  -4   7  13     2407.00     2581.98     88.73 o 
  -3   7  13      631.88      678.88     41.93 o 
  -2   7  13      925.03      989.51     60.15 o 
  -1   7  13      448.88      398.49     30.77 o 
   0   7  13     6057.70     6433.05    191.71 o 
   1   7  13      462.81      401.34     61.88 o 
   2   7  13      832.60      807.70     81.88 o 
   3   7  13      633.99      573.21     71.29 o 
   4   7  13     2243.12     2432.48    142.65 o 
   5   7  13      875.06     1028.41    124.07 o 
   6   7  13     2145.55     2297.13    142.94 o 
   7   7  13      192.19      179.96     46.69 o 
  -6   8  13      590.48      563.82     51.47 o 
  -5   8  13     1785.19     2077.66    135.82 o 
  -4   8  13      106.72       95.87     21.07 o 
  -3   8  13      595.41      479.85     40.09 o 
  -2   8  13       55.57       48.26     14.46 o 
  -1   8  13     2644.23     2799.61     79.26 o 
   0   8  13      764.98      775.65     56.79 o 
   1   8  13     2771.50     2736.72    151.20 o 
   2   8  13       44.37        8.31     24.93 o 
   3   8  13      592.94      543.95     70.13 o 
   4   8  13       98.28       98.27     34.11 o 
   5   8  13     1793.85     2004.42    132.95 o 
   6   8  13      589.35      642.57     81.34 o 
  -5   9  13       43.18       31.90     20.38 o 
  -4   9  13      963.11     1053.37     58.77 o 
  -3   9  13      962.53      984.12     63.15 o 
  -2   9  13      307.53      309.57     29.79 o 
  -1   9  13      260.40      292.70     27.60 o 
   0   9  13      863.69      826.37     60.41 o 
   1   9  13      289.20      291.49     56.30 o 
   2   9  13      341.15      357.95     60.33 o 
   3   9  13      975.63      989.44    171.62 o 
   4   9  13     1011.42     1102.71    122.60 o 
   5   9  13       44.05      101.11     38.01 o 
  -4  10  13     1084.88     1145.76     73.96 o 
  -3  10  13       82.83       61.77     22.07 o 
  -2  10  13     2613.04     2867.46    107.20 o 
  -1  10  13       63.98       67.18     17.40 o 
   0  10  13       15.54       44.55     31.40 o 
   1  10  13       66.28      100.85     37.84 o 
   2  10  13     2700.94     2605.83    154.71 o 
   3  10  13       96.50      137.14     39.71 o 
  -2  11  13      514.17      534.11     52.57 o 
  -1  11  13     1299.26     1316.94     55.49 o 
   0  11  13     1528.46     1816.67     75.67 o 
   1  11  13     1311.80     1409.60    111.66 o 
   2  11  13      549.03      583.12     79.39 o 
   0   0  14     1054.22     1113.07    128.55 o 
   1   0  14     7974.60     8652.51    535.15 o 
   2   0  14       30.76       41.75     27.90 o 
   3   0  14      105.93       57.36     29.15 o 
   4   0  14      626.84      650.45     70.45 o 
   5   0  14     4450.22     5097.63    217.08 o 
   6   0  14       18.26       50.96     46.42 o 
   7   0  14      682.93      777.73    116.18 o 
  -7   1  14      894.57      980.10    128.14 o 
  -6   1  14     2734.84     3046.82    224.58 o 
  -5   1  14       30.39       36.47     26.78 o 
  -4   1  14     1155.46     1174.08     88.88 o 
  -3   1  14     1051.53     1059.53    100.39 o 
  -2   1  14     1929.15     2028.84    120.37 o 
  -1   1  14      494.32      419.64     58.43 o 
   0   1  14     5096.10     5258.53    217.91 o 
   1   1  14      523.18      431.67     59.63 o 
   2   1  14     1901.31     2020.61    121.00 o 
   3   1  14      978.97      866.76     81.55 o 
   4   1  14     1082.85     1046.38     91.21 o 
   5   1  14       36.56       38.05     44.48 o 
   6   1  14     2775.73     2934.44    154.39 o 
   7   1  14      868.52     1071.42    135.50 o 
  -8   2  14     3550.43     3680.91    215.21 o 
  -7   2  14      174.73      165.96     44.72 o 
  -6   2  14     1092.61     1244.04    134.56 o 
  -5   2  14      263.52      220.28     66.63 o 
  -4   2  14     1103.71     1198.66    104.66 o 
  -3   2  14      144.43      155.26     54.17 o 
  -2   2  14     3673.17     3847.36    177.83 o 
  -1   2  14      946.23     1051.24    148.76 o 
   0   2  14      607.15      642.36    106.13 o 
   1   2  14      963.87      955.42     85.75 o 
   2   2  14     3545.42     3987.37    183.90 o 
   3   2  14      133.38      162.61     41.09 o 
   4   2  14     1045.30     1008.35     89.10 o 
   5   2  14      294.13      279.28     51.00 o 
   6   2  14     1058.76     1059.65     92.55 o 
   7   2  14      196.99      231.89     74.76 o 
   8   2  14     3465.95     4194.00    286.21 o 
  -7   3  14     2876.40     2864.42    182.22 o 
  -6   3  14      121.59      102.17     30.59 o 
  -5   3  14      283.26      275.35     43.10 o 
  -4   3  14      499.64      420.79     44.25 o 
  -3   3  14     3375.27     3482.56    167.80 o 
  -2   3  14        4.00        3.85     23.09 o 
  -1   3  14     2615.21     2698.47    143.42 o 
   0   3  14      683.83      685.91     73.97 o 
   1   3  14     2660.31     2976.70    152.67 o 
   2   3  14        1.81       13.06     23.07 o 
   3   3  14     3295.52     3479.91    308.53 o 
   4   3  14      488.34      539.97    122.87 o 
   5   3  14      292.80      387.30     71.99 o 
   6   3  14      136.06      157.21     60.56 o 
   7   3  14     2996.27     3391.23    253.04 o 
  -7   4  14      715.07      587.02     85.84 o 
  -6   4  14      897.90      822.23    166.67 o 
  -5   4  14     1724.84     1651.62     96.67 o 
  -4   4  14      640.67      549.82     50.25 o 
  -3   4  14      219.89      128.83     33.86 o 
  -2   4  14      460.61      457.70     44.76 o 
  -1   4  14     2401.42     2211.00    128.54 o 
   0   4  14       11.10        3.50     38.06 o 
   1   4  14     2344.97     2361.27    134.45 o 
   2   4  14      462.24      530.05     66.66 o 
   3   4  14      206.35      108.33     33.15 o 
   4   4  14      644.08      601.51     71.75 o 
   5   4  14     1736.17     1827.88    120.97 o 
   6   4  14      905.20      932.33     91.30 o 
   7   4  14      727.11      705.81     79.76 o 
  -7   5  14       88.43       67.24     28.54 o 
  -6   5  14     3237.80     3579.11    157.52 o 
  -5   5  14      158.61      142.38     54.99 o 
  -4   5  14     1378.49     1357.53    122.68 o 
  -3   5  14      453.51      423.96     37.75 o 
  -2   5  14     1358.67     1296.02     69.83 o 
  -1   5  14      224.75      224.52     32.45 o 
   0   5  14     4852.34     5030.52    207.13 o 
   1   5  14      226.21      163.48     40.98 o 
   2   5  14     1352.49     1404.25    101.78 o 
   3   5  14      456.43      481.39     66.43 o 
   4   5  14     1293.35     1184.06     97.42 o 
   5   5  14      151.15      166.71     53.26 o 
   6   5  14     3253.17     3680.32    187.18 o 
   7   5  14       81.26       80.93     43.54 o 
  -6   6  14       27.21       58.24     27.50 o 
  -5   6  14     2927.40     3277.32    146.78 o 
  -4   6  14     1119.20     1253.30     89.70 o 
  -3   6  14       21.45       45.11     18.12 o 
  -2   6  14     1047.27      951.97     41.27 o 
  -1   6  14     3760.25     4135.01     98.87 o 
   0   6  14       49.76       31.51     19.90 o 
   1   6  14     3691.28     4154.32    194.27 o 
   2   6  14     1060.54      990.43     91.82 o 
   3   6  14       27.55       65.12     26.91 o 
   4   6  14     1132.03     1325.93    102.00 o 
   5   6  14     2774.63     2831.65    158.44 o 
   6   6  14       22.25       16.26     43.83 o 
  -6   7  14      220.63      208.10     40.74 o 
  -5   7  14      252.83      370.15     49.38 o 
  -4   7  14      210.69      199.61     27.18 o 
  -3   7  14     3073.56     3254.96     94.10 o 
  -2   7  14      847.39      841.53     40.70 o 
  -1   7  14     1151.39     1112.25     46.58 o 
   0   7  14      937.43     1129.25     67.59 o 
   1   7  14     1258.42     1210.52     99.85 o 
   2   7  14      860.88      794.25     83.59 o 
   3   7  14     2892.15     2837.59    158.39 o 
   4   7  14      208.31      158.96     41.37 o 
   5   7  14      228.20      223.53     50.45 o 
   6   7  14      226.53      232.89     58.77 o 
  -5   8  14      383.76      426.39     45.07 o 
  -4   8  14      707.54      703.96     56.30 o 
  -3   8  14      384.61      368.00     40.06 o 
  -2   8  14     3683.50     4034.25    102.29 o 
  -1   8  14       20.55       44.51     14.62 o 
   0   8  14        6.54       41.14     20.32 o 
   1   8  14       17.90       46.69     31.50 o 
   2   8  14     3677.51     3944.10    250.56 o 
   3   8  14      389.97      338.27     58.29 o 
   4   8  14      717.74      846.88     89.88 o 
   5   8  14      372.58      422.35     67.52 o 
  -4   9  14     2163.99     2424.27    108.78 o 
  -3   9  14      802.86      776.97     59.12 o 
  -2   9  14      202.65      195.06     23.62 o 
  -1   9  14      533.30      507.56     37.25 o 
   0   9  14     1896.85     2046.53    132.12 o 
   1   9  14      509.07      608.42     78.83 o 
   2   9  14      240.51      227.60     50.75 o 
  -2  10  14      127.72      120.48     19.48 o 
  -1  10  14     1025.91      981.24     50.00 o 
   0  10  14       14.56       40.58     19.75 o 
   1  10  14     1028.60     1140.16    133.91 o 
   2  10  14      129.29       83.52     38.24 o 
   1   0  15       18.64       25.85     28.78 o 
   2   0  15     3063.22     3363.75    168.15 o 
   3   0  15        0.97       40.01     28.03 o 
   4   0  15     3561.87     4062.92    191.77 o 
   5   0  15        0.14       35.64     31.08 o 
   6   0  15       33.82      -35.41     44.89 o 
   7   0  15       33.55       86.49     46.31 o 
  -7   1  15      468.31      451.40     99.21 o 
  -6   1  15     1145.50     1136.11    141.63 o 
  -5   1  15      257.08      214.21     60.62 o 
  -4   1  15      470.43      466.36     66.03 o 
  -3   1  15     3830.67     4130.46    201.19 o 
  -2   1  15      116.78      172.31     41.07 o 
  -1   1  15     2155.65     2364.70    135.53 o 
   0   1  15      653.58      572.33     69.87 o 
   1   1  15     2132.21     2066.25    125.47 o 
   2   1  15      102.23      153.25     39.60 o 
   3   1  15     3958.36     4113.77    193.32 o 
   4   1  15      486.78      537.53     86.87 o 
   5   1  15      230.93      238.60     51.45 o 
   6   1  15     1172.86     1458.19    154.06 o 
   7   1  15      476.95      567.23    104.28 o 
  -6   2  15       95.00      110.41     62.04 o 
  -5   2  15     3345.19     3810.98    184.57 o 
  -4   2  15      212.30      255.40     52.11 o 
  -3   2  15     1136.94     1152.13     94.82 o 
  -2   2  15     2206.59     2423.19    137.84 o 
  -1   2  15     2652.31     2547.91    142.10 o 
   0   2  15      164.74      234.64     50.32 o 
   1   2  15     2738.91     2844.91    208.88 o 
   2   2  15     2232.14     2233.68    133.21 o 
   3   2  15     1163.61     1066.80    152.88 o 
   4   2  15      185.94      105.07     40.21 o 
   5   2  15     3370.35     3780.51    186.80 o 
   6   2  15       95.00      125.80     39.96 o 
   7   2  15      286.93      392.25     94.26 o 
  -6   3  15     2637.18     3055.13    233.24 o 
  -5   3  15      197.28      166.90     59.56 o 
  -4   3  15     2862.68     3251.04    191.38 o 
  -3   3  15      574.43      528.26     68.11 o 
  -2   3  15      330.40      231.29     50.11 o 
  -1   3  15      716.95      716.32     78.33 o 
   0   3  15     2087.36     2229.27    162.60 o 
   1   3  15      704.38      668.96     76.25 o 
   2   3  15      336.99      420.54     61.70 o 
   3   3  15      585.70      510.00     68.81 o 
   4   3  15     2832.32     3089.07    164.06 o 
   5   3  15      218.67      249.06     50.94 o 
   6   3  15     2688.93     2876.50    162.53 o 
  -6   4  15      491.61      466.39     60.95 o 
  -5   4  15     1554.32     1682.30    164.43 o 
  -4   4  15     1081.80     1198.94     97.68 o 
  -3   4  15        8.58        1.12     26.68 o 
  -2   4  15     2949.67     2971.41    161.48 o 
  -1   4  15       83.41      118.09     40.95 o 
   0   4  15       19.70       59.64     28.70 o 
   1   4  15       85.38       51.27     30.06 o 
   2   4  15     2908.66     2951.70    157.72 o 
   3   4  15       10.07       16.00     25.45 o 
   4   4  15     1023.39     1155.00     96.04 o 
   5   4  15     1553.23     1699.16    119.34 o 
   6   4  15      481.45      611.79     77.15 o 
  -6   5  15       11.53       47.60     34.64 o 
  -5   5  15      683.39      565.67     62.21 o 
  -4   5  15      123.51      132.17     32.73 o 
  -3   5  15     3112.60     3354.76    150.68 o 
  -2   5  15       59.23       44.45     32.36 o 
  -1   5  15     1084.08     1114.23     96.65 o 
   0   5  15       68.13       95.86     37.74 o 
   1   5  15     1103.77     1110.12     96.87 o 
   2   5  15       48.40       30.47     30.61 o 
   3   5  15     2948.80     3245.67    171.08 o 
   4   5  15      113.14      123.42     39.42 o 
   5   5  15      696.80      748.14    120.77 o 
   6   5  15       14.85      -12.21     30.75 o 
  -5   6  15      551.40      515.59     51.80 o 
  -4   6  15     2451.71     2536.02    107.16 o 
  -3   6  15      167.15      172.02     27.48 o 
  -2   6  15     1912.83     2073.03     94.90 o 
  -1   6  15      678.54      593.66     72.65 o 
   0   6  15        6.22        1.39     26.63 o 
   1   6  15      666.67      620.75     82.30 o 
   2   6  15     1834.25     1980.63    127.70 o 
   3   6  15      152.38      157.48     53.05 o 
   4   6  15     2523.02     2794.80    180.51 o 
   5   6  15      563.67      600.84     78.60 o 
  -4   7  15     1275.23     1346.12    113.88 o 
  -3   7  15     1120.94     1140.23     63.83 o 
  -2   7  15      352.40      354.91     44.82 o 
  -1   7  15      694.23      753.65     41.87 o 
   0   7  15     4017.78     3992.20    195.67 o 
   1   7  15      674.14      641.70     80.15 o 
   2   7  15      390.36      388.99     61.52 o 
   3   7  15     1120.35     1063.47     98.61 o 
   4   7  15     1312.42     1350.93    107.88 o 
  -3   8  15      766.95      851.33     86.85 o 
  -2   8  15      195.35      209.38     27.21 o 
  -1   8  15     2453.62     2768.19    112.14 o 
   0   8  15      126.69       87.86     20.24 o 
   1   8  15     2425.15     2786.26    221.87 o 
   2   8  15      206.44      121.34     36.62 o 
   3   8  15      751.92       50.55     42.71 o 
  -1   9  15      676.83      783.90     55.55 o 
   0   9  15        3.57      -17.99     27.40 o 
   1   9  15      677.13      746.76    114.18 o 
   0   0  16        0.17       18.56     37.23 o 
   1   0  16     4130.40     4638.88    212.90 o 
   2   0  16       18.65       12.03     29.06 o 
   3   0  16      151.87      129.65     41.36 o 
   4   0  16        0.28       17.66     32.68 o 
   5   0  16     2132.72     2253.08    190.26 o 
  -5   1  16      390.10      419.90     64.44 o 
  -4   1  16     1115.09     1328.20    334.40 o 
  -3   1  16     1438.24     1596.89    113.41 o 
  -2   1  16     1273.25     1139.47    141.48 o 
  -1   1  16      380.89      395.10     63.60 o 
   0   1  16     2169.31     2226.33    135.09 o 
   1   1  16      377.22      410.21     62.69 o 
   2   1  16     1374.97     1303.27    100.78 o 
   3   1  16     1501.35     1699.41    116.76 o 
   4   1  16     1167.22     1241.77    142.75 o 
   5   1  16      421.01      426.86    116.30 o 
  -5   2  16      375.63      521.27    107.17 o 
  -4   2  16     1135.92     1236.30    102.81 o 
  -3   2  16      383.35      330.24     59.00 o 
  -2   2  16     2240.18     2424.45    143.37 o 
  -1   2  16      526.67      616.36     76.92 o 
   0   2  16       38.96       31.47     27.89 o 
   1   2  16      489.75      473.59     66.02 o 
   2   2  16     2189.38     2246.81    137.97 o 
   3   2  16      440.36      500.73     99.48 o 
   4   2  16     1235.60     1410.25    107.69 o 
   5   2  16      378.33      341.19     61.14 o 
  -5   3  16       60.93       30.11     45.42 o 
  -4   3  16      213.21      115.45     61.95 o 
  -3   3  16     1557.92     1531.40    119.36 o 
  -2   3  16      521.88      595.77     75.24 o 
  -1   3  16     1233.66     1358.70    130.79 o 
   0   3  16      179.75      180.93     46.66 o 
   1   3  16     1293.81     1385.29    103.16 o 
   2   3  16      540.98      651.99     92.41 o 
   3   3  16     1458.75     1700.55    119.19 o 
   4   3  16      203.63      205.97     47.82 o 
   5   3  16       65.82       66.75     31.88 o 
  -5   4  16     1934.36     2188.43    195.12 o 
  -4   4  16      243.20      206.64     49.05 o 
  -3   4  16      395.63      461.96     69.29 o 
  -2   4  16     1104.07     1010.31     94.80 o 
  -1   4  16     1083.60     1090.11     99.43 o 
   0   4  16       57.50       50.69     78.30 o 
   1   4  16     1062.53     1023.14     95.38 o 
   2   4  16     1139.70     1016.36     99.36 o 
   3   4  16      350.34      319.63     57.68 o 
   4   4  16      211.03      302.38     59.13 o 
   5   4  16     1901.47     2171.69    194.54 o 
  -4   5  16     1271.05     1364.99    152.18 o 
  -3   5  16       81.08       63.61     38.32 o 
  -2   5  16      417.49      334.91     64.25 o 
  -1   5  16       22.73       26.03     52.23 o 
   0   5  16     4727.55     4842.11    222.54 o 
   1   5  16       14.42       25.26     67.19 o 
   2   5  16      426.11      378.88     59.80 o 
   3   5  16       80.60       66.73     31.52 o 
   4   5  16     1199.90     1324.23    215.80 o 
  -3   6  16       58.45      129.07     43.90 o 
  -2   6  16      814.75      832.48     89.50 o 
  -1   6  16     2081.93     2196.82    213.27 o 
   0   6  16        0.25      -18.01     27.40 o 
   1   6  16     2187.24     2334.97    236.95 o 
   2   6  16      844.54      765.22    154.33 o 
   3   6  16       45.12       20.67     32.34 o 
  -2   7  16      146.39      181.26     53.05 o 
  -1   7  16      601.12      589.40     79.39 o 
   0   7  16      978.22     1040.30    159.07 o 
   1   7  16      585.23      654.15     82.78 o 
   2   7  16      171.50       -2.93     32.17 o 
   1   0  17        9.51       67.28     30.86 o 
   2   0  17     4613.44     5247.03    288.24 o 
   3   0  17       31.04       65.18     34.86 o 
   4   0  17      418.42      512.33     73.62 o 
  -4   1  17      819.54      878.12     92.24 o 
  -3   1  17     1545.76     1685.84    121.04 o 
  -2   1  17      138.59       83.81     37.18 o 
  -1   1  17      784.27      706.49     83.53 o 
   0   1  17     1406.33     1691.02    118.68 o 
   1   1  17      822.19      784.96     85.40 o 
   2   1  17      138.13       97.93     38.56 o 
   3   1  17     1540.05     1750.25    122.95 o 
   4   1  17      858.87      953.11     96.21 o 
  -3   2  17       41.36       99.34     37.91 o 
  -2   2  17      226.05      265.56     52.23 o 
  -1   2  17      959.85     1057.72    101.25 o 
   0   2  17     1298.08     1278.69    109.20 o 
   1   2  17      917.97      896.92    143.52 o 
   2   2  17      247.19      198.36     74.53 o 
   3   2  17       36.90      100.74     37.74 o 
  -3   3  17      135.26      157.03     43.42 o 
  -2   3  17      177.79      185.23     67.22 o 
  -1   3  17      666.33      756.89     86.77 o 
   0   3  17     1138.12     1111.11    169.26 o 
   1   3  17      662.05      763.73     85.48 o 
   2   3  17      181.39      193.80     75.23 o 
   3   3  17      118.50       79.05     36.27 o 
  -2   4  17     1148.45     1515.61    113.64 o 
  -1   4  17      813.92      864.44     91.31 o 
   0   4  17      135.21      140.06     46.03 o 
   1   4  17      743.43      518.88    126.81 o 
   2   4  17     1021.08       61.86     40.47 o 
  -1   5  17     1117.07     1231.71    109.75 o 
   0   5  17       70.52       24.18     34.24 o 
   1   5  17     1100.38       23.04     34.88 o 
                                                 
